# Supplementary material for: Proteomic Landscape of Adeno-Associated Virus (AAV)-Producing HEK293 Cells
Source: Int J Mol Sci. 2021 Oct 25;22(21):11499. doi: 10.3390/ijms222111499 (PMC8584267; doi:10.3390/ijms222111499)
Supplement: Supplementary file 1 [file ijms-22-11499-s001.zip]

Archive with 1 entries (1 files):
- ijms-1379433-supplementary.xlsx
