# Supplementary material for: Proteomic Landscape of Adeno-Associated Virus (AAV)-Producing HEK293 Cells
Source: Int J Mol Sci. 2021 Oct 25;22(21):11499. doi: 10.3390/ijms222111499 (PMC8584267; doi:10.3390/ijms222111499)
Supplement: Supplementary file 1 [file ijms-22-11499-s001.zip › ijms-1379433-supplementary.xlsx]

## Sheet: Results
1) Total list of identified protein groups using Thermo's Proteome Discoverer Software:																											T: T: Accession
CP1 Transfected	CP2 Transfected	CP3 Transfected	CP1 Cntrl	CP2 Cntrl	CP3 Cntrl	SUP1 Transfected	SUP2 Transfected	SUP3 Transfected	SUP1 Cntrl	SUP2 Cntrl	SUP3 Cntrl	C: Biological Process	C: Cellular Component	C: Molecular Function	C: KEGG Pathways	C: Reactome Pathways		C: Unique Transfected	C: Unique Control	C: # Unique Peptides	T: Gene Symbol	T: Accession	T: Description
481974000	491179000	469028000	587906000	566582000	576388000	404515000	425180000	387296000	351957000	377268000	279412000	cell division;cell organization and biogenesis;cellular component movement;regulation of biological process;transport	cytoplasm;cytoskeleton;cytosol;extracellular;membrane;organelle lumen	catalytic activity;motor activity;nucleotide binding;protein binding;RNA binding	Phagosome;Salmonella infection;Vasopressin-regulated water reabsorption	Amplification of signal from unattached kinetochores via a MAD2 inhibitory signal;Anchoring of the basal body to the plasma membrane;AURKA Activation by TPX2;COPI-independent Golgi-to-ER retrograde traffic;COPI-mediated anterograde transport;HSP90 chaperone cycle for steroid hormone receptors (SHR);Loss of Nlp from mitotic centrosomes;MHC class II antigen presentation;Neutrophil degranulation;Rec…				260	DYNC1H1	Q14204	Cytoplasmic dynein 1 heavy chain 1 OS=Homo sapiens OX=9606 GN=DYNC1H1 PE=1 SV=5
496219000	490000000	530465000	562206000	554834000	523716000	98285000	142155000	94350800	118366000	118562000	67025500	cell death;cell differentiation;cell organization and biogenesis;cell proliferation;defense response;metabolic process;regulation of biological process;response to stimulus	cytosol;membrane;nucleus	catalytic activity;DNA binding;nucleotide binding;protein binding;RNA binding	Cell cycle;Non-homologous end-joining	E3 ubiquitin ligases ubiquitinate target proteins;IRF3-mediated induction of type I IFN;Nonhomologous End-Joining (NHEJ)				211	PRKDC	P78527	DNA-dependent protein kinase catalytic subunit OS=Homo sapiens OX=9606 GN=PRKDC PE=1 SV=3
949985000	974030000	893140000	1305100000	1374030000	1396320000	802022000	944359000	818591000	1293330000	1336040000	1103680000	cell differentiation;metabolic process;regulation of biological process;response to stimulus	cytoplasm;cytosol;Golgi;membrane;mitochondrion	catalytic activity;nucleotide binding;protein binding;RNA binding	AMPK signaling pathway;Fatty acid biosynthesis;Fatty acid metabolism;Insulin signaling pathway;Metabolic pathways	Activation of gene expression by SREBF (SREBP);ChREBP activates metabolic gene expression;Fatty acyl-CoA biosynthesis;Vitamin B5 (pantothenate) metabolism				147	FASN	P49327	Fatty acid synthase OS=Homo sapiens OX=9606 GN=FASN PE=1 SV=3
436262000	457779000	404396000	411134000	406813000	419901000	179493000	199156000	195657000	231748000	225249000	203757000	cell differentiation;cell organization and biogenesis;cellular component movement;metabolic process;regulation of biological process;response to stimulus;transport	cytoplasm;cytoskeleton;cytosol;extracellular;membrane;nucleus	catalytic activity;motor activity;nucleotide binding;protein binding;RNA binding;transporter activity	Regulation of actin cytoskeleton;Salmonella infection;Tight junction	EPHA-mediated growth cone collapse;Regulation of actin dynamics for phagocytic cup formation;RHO GTPases activate CIT;RHO GTPases activate PAKs;RHO GTPases activate PKNs;RHO GTPases Activate ROCKs;Sema4D induced cell migration and growth-cone collapse				122	MYH9	P35579	Myosin-9 OS=Homo sapiens OX=9606 GN=MYH9 PE=1 SV=4
530718000	520391000	519890000	510585000	529610000	515968000	300292000	348484000	279846000	383627000	371153000	285474000	cell differentiation;cell division;cell organization and biogenesis;cellular component movement;metabolic process;regulation of biological process;response to stimulus;transport	cytosol;endosome;membrane;mitochondrion;vacuole	protein binding;RNA binding;structural molecule activity						111	CLTC	A0A087WVQ6	Clathrin heavy chain OS=Homo sapiens OX=9606 GN=CLTC PE=1 SV=1
119963000	113902000	113871000	136413000	141679000	142900000	64651400	63594500	64421100	77160100	81295900	89019900	cell communication;metabolic process;regulation of biological process;response to stimulus	cytoplasm;cytosol;membrane;ribosome	enzyme regulator activity;protein binding;RNA binding						110	GCN1L1;GCN1	Q92616	eIF-2-alpha kinase activator GCN1 OS=Homo sapiens OX=9606 GN=GCN1 PE=1 SV=6
106653000	105184000	105123000	86353800	101477000	89530600	246433000	219393000	229661000	152452000	134332000	146837000	cell organization and biogenesis;cellular component movement;metabolic process;regulation of biological process;response to stimulus;transport	cytoplasm;cytoskeleton;cytosol;membrane;nucleus	protein binding;RNA binding;structural molecule activity		COPI-mediated anterograde transport;Interaction between L1 and Ankyrins;Interleukin-20 family signaling;NCAM signaling for neurite out-growth;Nephrin family interactions;RAF/MAP kinase cascade				107	SPTBN1	Q01082	Spectrin beta chain, non-erythrocytic 1 OS=Homo sapiens OX=9606 GN=SPTBN1 PE=1 SV=2
136523000	139776000	136809000	133525000	132793000	142392000	210293000	186378000	192237000	135986000	126074000	121742000	cell differentiation;cell organization and biogenesis;development;regulation of biological process;response to stimulus	cytoplasm;cytoskeleton;cytosol;membrane;nucleus	protein binding;RNA binding	Focal adhesion;MAPK signaling pathway;Proteoglycans in cancer;Salmonella infection	ISG15 antiviral mechanism				106	FLNB	O75369	Filamin-B OS=Homo sapiens OX=9606 GN=FLNB PE=1 SV=2
192238000	181421000	193141000	171467000	170457000	189049000	55863000	68708600	51461600	49095000	52905500	32892100	cell organization and biogenesis;metabolic process;response to stimulus	membrane;nucleus;spliceosomal complex	catalytic activity;protein binding;RNA binding	Spliceosome	mRNA Splicing - Major Pathway;mRNA Splicing - Minor Pathway				104	PRPF8	Q6P2Q9	Pre-mRNA-processing-splicing factor 8 OS=Homo sapiens OX=9606 GN=PRPF8 PE=1 SV=2
89676600	88553500	84818600	93289900	97677400	86423800	88930600	89148400	76169600	48728800	46544800	44385400	cell differentiation;cell organization and biogenesis;metabolic process;response to stimulus;transport	cytoplasm;cytosol;extracellular;membrane;nucleus;organelle lumen	catalytic activity;DNA binding;protein binding;RNA binding	Ubiquitin mediated proteolysis	Antigen processing: Ubiquitination & Proteasome degradation;Neutrophil degranulation				101	HUWE1	Q7Z6Z7	E3 ubiquitin-protein ligase HUWE1 OS=Homo sapiens OX=9606 GN=HUWE1 PE=1 SV=3
174230000	159104000	169923000	138308000	130161000	144090000	23613600	38206900	23482100	36828500	35204000	18389600	cell differentiation;cell organization and biogenesis;metabolic process	membrane;nucleus;spliceosomal complex	catalytic activity;DNA binding;nucleotide binding;protein binding;RNA binding	Spliceosome	mRNA Splicing - Major Pathway;mRNA Splicing - Minor Pathway				99	SNRNP200	O75643	U5 small nuclear ribonucleoprotein 200 kDa helicase OS=Homo sapiens OX=9606 GN=SNRNP200 PE=1 SV=2
291062000	279392000	285961000	270584000	260079000	247191000	114810000	115904000	112907000	89072300	98673700	75537200	cell organization and biogenesis;metabolic process;regulation of biological process;response to stimulus	cytoplasm;cytosol;membrane	catalytic activity;metal ion binding;nucleotide binding;protein binding;RNA binding	Aminoacyl-tRNA biosynthesis;Metabolic pathways;Porphyrin and chlorophyll metabolism	Cytosolic tRNA aminoacylation;SeMet incorporation into proteins;tRNA modification in the nucleus and cytosol				96	EPRS	P07814	Bifunctional glutamate/proline--tRNA ligase OS=Homo sapiens OX=9606 GN=EPRS1 PE=1 SV=5
8700640	8932940	9799640	10578300	10396100	11858200	228019000	159884000	210638000	515257000	480954000	520852000	cell organization and biogenesis;regulation of biological process;response to stimulus	cytoskeleton;extracellular;membrane	catalytic activity;motor activity;protein binding;structural molecule activity	Amoebiasis;ECM-receptor interaction;Focal adhesion;Pathways in cancer;PI3K-Akt signaling pathway;Small cell lung cancer;Toxoplasmosis	ECM proteoglycans;L1CAM interactions;Laminin interactions;MET activates PTK2 signaling;Non-integrin membrane-ECM interactions				94	LAMA1	P25391	Laminin subunit alpha-1 OS=Homo sapiens OX=9606 GN=LAMA1 PE=1 SV=2
93104400	102094000	95766000	105955000	105550000	102297000	132144000	140527000	128362000	108334000	110982000	103718000	cell organization and biogenesis;cellular component movement;regulation of biological process;response to stimulus;transport	cell surface;cytoplasm;cytoskeleton;cytosol;extracellular;membrane	protein binding;structural molecule activity	Focal adhesion;HTLV-I infection;Platelet activation;Rap1 signaling pathway	GRB2:SOS provides linkage to MAPK signaling for Integrins;Interleukin-20 family signaling;MAP2K and MAPK activation;p130Cas linkage to MAPK signaling for integrins;Paradoxical activation of RAF signaling by kinase inactive BRAF;Platelet degranulation;SEMA3A-Plexin repulsion signaling by inhibiting Integrin adhesion;Signaling by BRAF and RAF fusions;Signaling by high-kinase activity BRAF mutants;S…				93	TLN1	Q9Y490	Talin-1 OS=Homo sapiens OX=9606 GN=TLN1 PE=1 SV=3
148367000	152517000	148954000	159158000	152192000	152340000	52597200	52586300	49895200	60153800	58241500	51476600	cell organization and biogenesis;cellular component movement;metabolic process;regulation of biological process;transport	cytoplasm;cytosol;nucleus	catalytic activity;motor activity;nucleotide binding;protein binding;transporter activity	Regulation of actin cytoskeleton;Salmonella infection;Tight junction	EPHA-mediated growth cone collapse;RHO GTPases activate CIT;RHO GTPases activate PAKs;RHO GTPases activate PKNs;RHO GTPases Activate ROCKs;Sema4D induced cell migration and growth-cone collapse				92	MYH10	P35580	Myosin-10 OS=Homo sapiens OX=9606 GN=MYH10 PE=1 SV=3
276487000	254312000	283771000	299892000	283724000	277622000	18742800	23970500	19211400	19152900	26475000	13384100	cellular component movement;metabolic process;regulation of biological process;transport	chromosome;cytoplasm;cytoskeleton;membrane;mitochondrion;nucleus	catalytic activity;DNA binding;protein binding;RNA binding		Respiratory electron transport;TP53 Regulates Metabolic Genes				87	LRPPRC	P42704	Leucine-rich PPR motif-containing protein, mitochondrial OS=Homo sapiens OX=9606 GN=LRPPRC PE=1 SV=3
142524000	148765000	137778000	137516000	134153000	138202000	87071500	96095800	85003600	68867200	66922300	51539900	metabolic process	cytoplasm;cytosol;membrane;nucleus	catalytic activity;metal ion binding;nucleotide binding;protein binding	Alanine, aspartate and glutamate metabolism;Metabolic pathways;Pyrimidine metabolism	Pyrimidine biosynthesis				85	CAD	P27708	CAD protein OS=Homo sapiens OX=9606 GN=CAD PE=1 SV=3
99656400	104034000	108345000	80912100	83837600	78730800	90392700	81825700	94579300	47136200	43800100	56736800	cell division;cell organization and biogenesis;metabolic process;regulation of biological process;response to stimulus;transport	chromosome;cytoplasm;cytoskeleton;membrane;nucleus	catalytic activity;motor activity;protein binding;RNA binding;structural molecule activity;transporter activity	Pathways in cancer;RNA transport;Thyroid cancer	Defective TPR may confer susceptibility towards thyroid papillary carcinoma (TPC);ISG15 antiviral mechanism;NEP/NS2 Interacts with the Cellular Export Machinery;NS1 Mediated Effects on Host Pathways;Nuclear import of Rev protein;Nuclear Pore Complex (NPC) Disassembly;Regulation of Glucokinase by Glucokinase Regulatory Protein;Regulation of HSF1-mediated heat shock response;Rev-mediated nuclear ex…				83	TPR	P12270	Nucleoprotein TPR OS=Homo sapiens OX=9606 GN=TPR PE=1 SV=3
255795000	263972000	246937000	246479000	244242000	226156000	215897000	230900000	215712000	219495000	213967000	178953000	cell organization and biogenesis;metabolic process;regulation of biological process	cytoplasm;cytosol;membrane;nucleus	protein binding;RNA binding;structural molecule activity	RNA transport	Formation of a pool of free 40S subunits;Formation of the ternary complex, and subsequently, the 43S complex;GTP hydrolysis and joining of the 60S ribosomal subunit;L13a-mediated translational silencing of Ceruloplasmin expression;Ribosomal scanning and start codon recognition;Translation initiation complex formation				81	EIF3A	Q14152	Eukaryotic translation initiation factor 3 subunit A OS=Homo sapiens OX=9606 GN=EIF3A PE=1 SV=1
85400900	89804000	87679700	88531000	86565400	88489500	152165000	154743000	139530000	90022000	91574300	89584600	cell growth;regulation of biological process;response to stimulus;transport	cytoplasm;cytoskeleton;cytosol;membrane;nucleus	enzyme regulator activity;metal ion binding;protein binding	Adherens junction;Proteoglycans in cancer;Regulation of actin cytoskeleton	Glucagon-like Peptide-1 (GLP1) regulates insulin secretion;Interleukin-20 family signaling;MAP2K and MAPK activation;Nephrin family interactions;Neutrophil degranulation;Paradoxical activation of RAF signaling by kinase inactive BRAF;RHO GTPases activate IQGAPs;Signaling by BRAF and RAF fusions;Signaling by high-kinase activity BRAF mutants;Signaling by moderate kinase activity BRAF mutants;Signa…				79	IQGAP1	P46940	Ras GTPase-activating-like protein IQGAP1 OS=Homo sapiens OX=9606 GN=IQGAP1 PE=1 SV=1
65859200	66197400	67308000	72699800	76256600	74236500	65945400	64544600	65545200	28135500	24378100	40581200	cell growth;cell organization and biogenesis;cellular component movement;regulation of biological process;transport	cytoplasm;cytoskeleton;cytosol;membrane	protein binding;structural molecule activity						75	MAP1B	P46821	Microtubule-associated protein 1B OS=Homo sapiens OX=9606 GN=MAP1B PE=1 SV=2
83433400	85858600	85711600	86360800	89012300	79050400	38894700	42922700	40926600	35780800	40619600	26655500	cell division;cell organization and biogenesis;regulation of biological process;transport	chromosome;cytoplasm;cytoskeleton;cytosol;membrane	protein binding		Amplification of signal from unattached kinetochores via a MAD2 inhibitory signal;Anchoring of the basal body to the plasma membrane;AURKA Activation by TPX2;Loss of Nlp from mitotic centrosomes;Recruitment of mitotic centrosome proteins and complexes;Recruitment of NuMA to mitotic centrosomes;Regulation of PLK1 Activity at G2/M Transition;Resolution of Sister Chromatid Cohesion;RHO GTPases Activ…				75	CKAP5	Q14008	Cytoskeleton-associated protein 5 OS=Homo sapiens OX=9606 GN=CKAP5 PE=1 SV=3
38546400	38750600	47472600	46115700	44199300	45399300	44547100	38511400	41239100	27538200	25184100	22022300									74		A0A590UJG2	Microtubule-actin cross-linking factor 1, isoforms 1/2/3/5 OS=Homo sapiens OX=9606 GN=MACF1 PE=1 SV=1
4146500	4359450	5701730	6239270	5324880	7664090	13278400	11406000	13964700	233360000	213665000	208874000	cell differentiation;cell growth;cell organization and biogenesis;defense response;metabolic process;regulation of biological process;response to stimulus;transport	extracellular;membrane;organelle lumen	metal ion binding;protein binding	ECM-receptor interaction;Hepatitis B;Proteoglycans in cancer	A tetrasaccharide linker sequence is required for GAG synthesis;Amyloid fiber formation;Defective B3GALT6 causes EDSP2 and SEMDJL1;Defective B3GAT3 causes JDSSDHD;Defective B4GALT7 causes EDS, progeroid type;Defective EXT1 causes exostoses 1, TRPS2 and CHDS;Defective EXT2 causes exostoses 2;Degradation of the extracellular matrix;HS-GAG biosynthesis;HS-GAG degradation;Integrin cell surface intera…				73	HSPG2	P98160	Basement membrane-specific heparan sulfate proteoglycan core protein OS=Homo sapiens OX=9606 GN=HSPG2 PE=1 SV=4
137669000	137330000	141706000	134519000	134652000	129717000	66686300	73782000	64390200	48055500	46151900	42019900	cell organization and biogenesis;metabolic process;regulation of biological process;response to stimulus	nucleus;spliceosomal complex	DNA binding;protein binding;receptor activity;RNA binding;signal transducer activity	Spliceosome	B-WICH complex positively regulates rRNA expression;mRNA Splicing - Major Pathway;mRNA Splicing - Minor Pathway				72	SF3B1	O75533	Splicing factor 3B subunit 1 OS=Homo sapiens OX=9606 GN=SF3B1 PE=1 SV=3
67361800	66330300	73288600	75078200	71205500	66141500	33726000	31970100	34089100	40075600	31468900	31038500	metabolic process	cytosol;membrane							71		A0A087WY61	Nuclear mitotic apparatus protein 1 OS=Homo sapiens OX=9606 GN=NUMA1 PE=1 SV=1
149195000	149008000	150184000	151871000	147513000	144568000	43126900	50566700	41466800	43705600	51854600	34818200									71		A0A6I8PIV1	Leucyl-tRNA synthetase OS=Homo sapiens OX=9606 GN=LARS1 PE=1 SV=1
113534000	110671000	122194000	108838000	117041000	108986000	29478000	26836400	21506900	24527200	22960300	33653300	cell organization and biogenesis;metabolic process;regulation of biological process;response to stimulus;transport	cytoplasm;cytosol;membrane;mitochondrion;nucleus	catalytic activity;enzyme regulator activity;metal ion binding;protein binding;RNA binding	RNA transport	Amplification of signal from unattached kinetochores via a MAD2 inhibitory signal;ISG15 antiviral mechanism;NEP/NS2 Interacts with the Cellular Export Machinery;NS1 Mediated Effects on Host Pathways;Nuclear import of Rev protein;Nuclear Pore Complex (NPC) Disassembly;Regulation of Glucokinase by Glucokinase Regulatory Protein;Regulation of HSF1-mediated heat shock response;Resolution of Sister Ch…				70	RANBP2	P49792	E3 SUMO-protein ligase RanBP2 OS=Homo sapiens OX=9606 GN=RANBP2 PE=1 SV=2
64672100	62644700	62205100	73842100	74087500	74909200	42807600	46822900	42401700	37288200	37996000	34695800	cell organization and biogenesis;metabolic process;regulation of biological process;response to stimulus;transport	cytoplasm;cytoskeleton;cytosol;mitochondrion	catalytic activity;metal ion binding;nucleotide binding;protein binding	AMPK signaling pathway;Fatty acid biosynthesis;Fatty acid metabolism;Glucagon signaling pathway;Insulin signaling pathway;Metabolic pathways;Propanoate metabolism;Pyruvate metabolism	Activation of gene expression by SREBF (SREBP);Biotin transport and metabolism;ChREBP activates metabolic gene expression;Defective HLCS causes multiple carboxylase deficiency;Fatty acyl-CoA biosynthesis;Import of palmitoyl-CoA into the mitochondrial matrix				69	ACACA	Q13085	Acetyl-CoA carboxylase 1 OS=Homo sapiens OX=9606 GN=ACACA PE=1 SV=2
33478100	31885800	35085900	38606100	37819200	42669600	14499500	16904000	14346300	11633100	13540700	12867900	cell organization and biogenesis;metabolic process	cytoplasm;cytoskeleton;cytosol;membrane;nucleus	catalytic activity;nucleotide binding;protein binding	Ribosome biogenesis in eukaryotes					67	MDN1	Q9NU22	Midasin OS=Homo sapiens OX=9606 GN=MDN1 PE=1 SV=2
1169070000	1280650000	1210950000	1044900000	1085990000	1140800000	1214860000	1381280000	1230590000	1069850000	1103360000	1049690000	cell differentiation;cell proliferation;metabolic process;regulation of biological process;response to stimulus;transport	cytoplasm;cytosol;extracellular;membrane;nucleus;organelle lumen;ribosome	catalytic activity;nucleotide binding;protein binding;RNA binding	AMPK signaling pathway;Oxytocin signaling pathway	Neutrophil degranulation;Peptide chain elongation;Protein methylation;Synthesis of diphthamide-EEF2;Uptake and function of diphtheria toxin				67	EEF2	P13639	Elongation factor 2 OS=Homo sapiens OX=9606 GN=EEF2 PE=1 SV=4
226260000	240141000	229502000	215417000	214532000	211035000	286161000	301763000	280976000	275143000	252725000	237724000	cell differentiation;cell organization and biogenesis;cellular homeostasis;metabolic process;regulation of biological process;transport	cytoplasm;cytosol;extracellular;Golgi;membrane;nucleus;organelle lumen	protein binding		Iron uptake and transport;Neddylation;Neutrophil degranulation				66	CAND1	Q86VP6	Cullin-associated NEDD8-dissociated protein 1 OS=Homo sapiens OX=9606 GN=CAND1 PE=1 SV=2
32539200	34165500	33390800	29984100	31807000	31897300	24052200	30770000	22969100	24467700	25604300	19617300	metabolic process;transport	cytoplasm;cytoskeleton;cytosol;membrane;nucleus	catalytic activity;metal ion binding;protein binding	Viral carcinogenesis	Antigen processing: Ubiquitination & Proteasome degradation;Neutrophil degranulation				65	UBR4	Q5T4S7	E3 ubiquitin-protein ligase UBR4 OS=Homo sapiens OX=9606 GN=UBR4 PE=1 SV=1
35467500	34085000	39471200	32743400	31768200	33770300	24225300	26131300	23475300	7722600	10440400	13017200	cell organization and biogenesis;regulation of biological process	cytoplasm;cytoskeleton;cytosol;membrane;nucleus	protein binding;RNA binding;structural molecule activity						63	AHNAK	Q09666	Neuroblast differentiation-associated protein AHNAK OS=Homo sapiens OX=9606 GN=AHNAK PE=1 SV=2
88010600	90802200	78217000	53234400	56637400	62783500	46817000	50484500	39565400	34391900	38621400	78991000									63		P58107	Epiplakin OS=Homo sapiens OX=9606 GN=EPPK1 PE=1 SV=3
418279000	416288000	409557000	497079000	497042000	501805000	538434000	549483000	523101000	558656000	582835000	512430000	metabolic process;regulation of biological process;transport	cytoplasm;cytosol;extracellular;membrane;organelle lumen	catalytic activity;metal ion binding;nucleotide binding;protein binding	Citrate cycle (TCA cycle);Metabolic pathways	ChREBP activates metabolic gene expression;Fatty acyl-CoA biosynthesis;Neutrophil degranulation				63	ACLY	P53396	ATP-citrate synthase OS=Homo sapiens OX=9606 GN=ACLY PE=1 SV=3
512507000	511925000	494909000	583546000	577250000	625712000	488283000	494048000	484953000	561727000	615716000	482080000	metabolic process;response to stimulus	cytoplasm;cytosol;membrane;mitochondrion;nucleus	catalytic activity;nucleotide binding;protein binding;RNA binding	Parkinson's disease;Ubiquitin mediated proteolysis	Antigen processing: Ubiquitination & Proteasome degradation;Synthesis of active ubiquitin: roles of E1 and E2 enzymes				63	UBA1	P22314	Ubiquitin-like modifier-activating enzyme 1 OS=Homo sapiens OX=9606 GN=UBA1 PE=1 SV=3
536136000	485446000	543616000	513395000	546129000	454638000	360793000	356372000	343209000	265640000	248012000	206399000	cell death;cell differentiation;cell organization and biogenesis;metabolic process;regulation of biological process;response to stimulus	membrane;mitochondrion;nucleus	catalytic activity;DNA binding;metal ion binding;nucleotide binding;protein binding;RNA binding	Apoptosis;Base excision repair;NF-kappa B signaling pathway	DNA Damage Recognition in GG-NER;Downregulation of SMAD2/3:SMAD4 transcriptional activity;Dual Incision in GG-NER;Formation of Incision Complex in GG-NER;HDR through MMEJ (alt-NHEJ);POLB-Dependent Long Patch Base Excision Repair;SUMOylation of DNA damage response and repair proteins				63	PARP1	P09874	Poly [ADP-ribose] polymerase 1 OS=Homo sapiens OX=9606 GN=PARP1 PE=1 SV=4
10296500	10693500	12900700	20349400	25627700	17008200	298915000	214740000	264273000	543952000	572749000	603676000	cell organization and biogenesis;metabolic process;regulation of biological process;response to stimulus	endoplasmic reticulum;extracellular	antioxidant activity;catalytic activity;metal ion binding;protein binding;structural molecule activity		Crosslinking of collagen fibrils				61	PXDN	Q92626	Peroxidasin homolog OS=Homo sapiens OX=9606 GN=PXDN PE=1 SV=2
148947000	142068000	144086000	154679000	158187000	151118000	85264400	85091000	77969000	77838000	78048000	70202800	cell differentiation;metabolic process;regulation of biological process	cytoplasm;cytosol;membrane	catalytic activity;nucleotide binding;protein binding;RNA binding	Aminoacyl-tRNA biosynthesis	Cytosolic tRNA aminoacylation;SeMet incorporation into proteins				61	IARS	P41252	Isoleucine--tRNA ligase, cytoplasmic OS=Homo sapiens OX=9606 GN=IARS1 PE=1 SV=2
189637000	203285000	194649000	205103000	207337000	220630000	304365000	282607000	328744000	263862000	244443000	273860000	cell communication;cell organization and biogenesis;metabolic process;regulation of biological process;response to stimulus;transport	cytoplasm;cytosol;endoplasmic reticulum;extracellular;membrane;nucleus;organelle lumen;proteasome	catalytic activity;enzyme regulator activity;nucleotide binding;protein binding;RNA binding	Legionellosis;Protein processing in endoplasmic reticulum	ABC-family proteins mediated transport;Defective CFTR causes cystic fibrosis;E3 ubiquitin ligases ubiquitinate target proteins;Hedgehog ligand biogenesis;Hh mutants that don't undergo autocatalytic processing are degraded by ERAD;HSF1 activation;Josephin domain DUBs;Neutrophil degranulation;N-glycan trimming in the ER and Calnexin/Calreticulin cycle;Ovarian tumor domain proteases;Protein methylat…				61	VCP	P55072	Transitional endoplasmic reticulum ATPase OS=Homo sapiens OX=9606 GN=VCP PE=1 SV=4
28090100	27510100	29578500	36048700	33781200	34876200	6057230	4914650	5551430	5313140	6339090	5691460	cell organization and biogenesis;metabolic process;regulation of biological process;transport	Golgi;membrane	catalytic activity;DNA binding;motor activity;protein binding;RNA binding;transporter activity		COPI-mediated anterograde transport;Golgi Associated Vesicle Biogenesis				58	GOLGB1	Q14789	Golgin subfamily B member 1 OS=Homo sapiens OX=9606 GN=GOLGB1 PE=1 SV=2
250656000	280809000	259810000	266720000	261215000	230669000	154682000	197029000	155527000	182345000	208739000	159319000	metabolic process	cytoplasm;cytosol;membrane;mitochondrion	catalytic activity;nucleotide binding;protein binding	Metabolic pathways;One carbon pool by folate	Metabolism of folate and pterines				58	MTHFD1	P11586	C-1-tetrahydrofolate synthase, cytoplasmic OS=Homo sapiens OX=9606 GN=MTHFD1 PE=1 SV=3
254715000	237612000	257420000	200945000	199002000	199406000	81314600	99986500	75765200	87378200	82067900	64078400	cell death;cell differentiation;cell organization and biogenesis;defense response;metabolic process;regulation of biological process;response to stimulus;transport	cytoplasm;cytoskeleton;cytosol;membrane;nucleus;ribosome	catalytic activity;DNA binding;metal ion binding;nucleotide binding;protein binding;RNA binding		Activated TLR4 signalling;DEx/H-box helicases activate type I IFN and inflammatory cytokines production;Interleukin-1 family signaling;mRNA Splicing - Major Pathway;RIP-mediated NFkB activation via ZBP1;TAK1 activates NFkB by phosphorylation and activation of IKKs complex;TRAF6 mediated NF-kB activation				58	DHX9	Q08211	ATP-dependent RNA helicase A OS=Homo sapiens OX=9606 GN=DHX9 PE=1 SV=4
330318000	293093000	295177000	308322000	292934000	289544000	218819000	227862000	194529000	195066000	179901000	163756000	cell differentiation;cell organization and biogenesis;cell proliferation;defense response;metabolic process;regulation of biological process;response to stimulus;transport	chromosome;cytoplasm;cytosol;extracellular;membrane;nucleus;organelle lumen	catalytic activity;DNA binding;enzyme regulator activity;nucleotide binding;protein binding;RNA binding	Non-homologous end-joining	2-LTR circle formation;IRF3-mediated induction of type I IFN;Neutrophil degranulation;Nonhomologous End-Joining (NHEJ)				58	XRCC5	P13010	X-ray repair cross-complementing protein 5 OS=Homo sapiens OX=9606 GN=XRCC5 PE=1 SV=3
663427000	578782000	602613000	641134000	602368000	607435000	254674000	205549000	259321000	180419000	181256000	158050000	cell organization and biogenesis;metabolic process;regulation of biological process;response to stimulus;transport	cytosol;endoplasmic reticulum;extracellular;membrane;nucleus;organelle lumen	metal ion binding;nucleotide binding;protein binding;RNA binding	Estrogen signaling pathway;Pathways in cancer;PI3K-Akt signaling pathway;Prostate cancer;Protein processing in endoplasmic reticulum;Thyroid hormone synthesis	ATF6 (ATF6-alpha) activates chaperone genes;Interleukin-4 and 13 signaling;Post-translational protein phosphorylation;Regulation of Insulin-like Growth Factor (IGF) transport and uptake by Insulin-like Growth Factor Binding Proteins (IGFBPs);Scavenging by Class A Receptors;Trafficking and processing of endosomal TLR				58	HSP90B1	P14625	Endoplasmin OS=Homo sapiens OX=9606 GN=HSP90B1 PE=1 SV=1
3144320	3301110	3019450	2719120	2296380	2831610	316882000	215010000	265653000	508271000	461962000	491487000									57		P02751	Fibronectin OS=Homo sapiens OX=9606 GN=FN1 PE=1 SV=5
139289000	141536000	136203000	133364000	130925000	129181000	107717000	117044000	108333000	105059000	106127000	78694400	metabolic process;regulation of biological process;response to stimulus;transport	cytoplasm;cytosol;extracellular;membrane;nucleus;organelle lumen;proteasome	catalytic activity;enzyme regulator activity;nucleotide binding;protein binding	Epstein-Barr virus infection;Proteasome	ABC-family proteins mediated transport;Activation of NF-kappaB in B cells;Antigen processing: Ubiquitination & Proteasome degradation;APC/C:Cdc20 mediated degradation of Securin;APC/C:Cdh1 mediated degradation of Cdc20 and other APC/C:Cdh1 targeted proteins in late mitosis/early G1;Asymmetric localization of PCP proteins;AUF1 (hnRNP D0) binds and destabilizes mRNA;Autodegradation of Cdh1 by Cdh1:…				57	PSMD2	Q13200	26S proteasome non-ATPase regulatory subunit 2 OS=Homo sapiens OX=9606 GN=PSMD2 PE=1 SV=3
161996000	154865000	153768000	141510000	138768000	136948000	119087000	118362000	114541000	79320000	80208900	67299300	cell organization and biogenesis;metabolic process;regulation of biological process	nucleus;spliceosomal complex	protein binding;RNA binding	Spliceosome	mRNA Splicing - Major Pathway;mRNA Splicing - Minor Pathway				57	SF3B3	Q15393	Splicing factor 3B subunit 3 OS=Homo sapiens OX=9606 GN=SF3B3 PE=1 SV=4
112853000	118933000	117246000	101881000	95280400	104313000	50355200	65466900	51501600	64130400	66673200	51960600	regulation of biological process;transport	cytoplasm;cytosol;extracellular;Golgi;membrane	protein binding;structural molecule activity		COPI-dependent Golgi-to-ER retrograde traffic;COPI-mediated anterograde transport				56	COPA	P53621	Coatomer subunit alpha OS=Homo sapiens OX=9606 GN=COPA PE=1 SV=2
128210000	124821000	124820000	116051000	118987000	118522000	51834900	52858100	52180400	53241300	50867300	39443300	cell organization and biogenesis;metabolic process;response to stimulus	cytosol;membrane;nucleus;spliceosomal complex	catalytic activity;nucleotide binding;protein binding;RNA binding	Spliceosome	mRNA Splicing - Major Pathway;mRNA Splicing - Minor Pathway				56	EFTUD2	Q15029	116 kDa U5 small nuclear ribonucleoprotein component OS=Homo sapiens OX=9606 GN=EFTUD2 PE=1 SV=1
177321000	187287000	170335000	201072000	194464000	208328000	116725000	144997000	105341000	125241000	128831000	110731000	cell death;cell proliferation;transport	cytoplasm;cytosol;membrane;nucleus	protein binding;transporter activity						56	CSE1L	P55060	Exportin-2 OS=Homo sapiens OX=9606 GN=CSE1L PE=1 SV=3
183759000	192604000	186287000	224440000	213158000	230113000	189590000	188680000	167372000	104969000	108957000	105001000	cell organization and biogenesis;defense response;metabolic process;regulation of biological process;response to stimulus	cytoplasm;cytosol;membrane;nucleus	nucleotide binding;protein binding;RNA binding;structural molecule activity	RNA transport;Viral myocarditis	AUF1 (hnRNP D0) binds and destabilizes mRNA;Deadenylation of mRNA;GTP hydrolysis and joining of the 60S ribosomal subunit;ISG15 antiviral mechanism;L13a-mediated translational silencing of Ceruloplasmin expression;mTORC1-mediated signalling;Nonsense Mediated Decay (NMD) enhanced by the Exon Junction Complex (EJC);Nonsense Mediated Decay (NMD) independent of the Exon Junction Complex (EJC);Regulat…				56	EIF4G1	Q04637	Eukaryotic translation initiation factor 4 gamma 1 OS=Homo sapiens OX=9606 GN=EIF4G1 PE=1 SV=4
288212000	308398000	295788000	308447000	312765000	318857000	477417000	472730000	461414000	397607000	381144000	388656000	cell organization and biogenesis;response to stimulus;transport	cytoplasm;cytosol	nucleotide binding;protein binding	Antigen processing and presentation	Regulation of HSF1-mediated heat shock response				56	HSPA4	P34932	Heat shock 70 kDa protein 4 OS=Homo sapiens OX=9606 GN=HSPA4 PE=1 SV=4
2167820	1772220	1446130	1008550	1118890	929400	17567600	10551500	15260100	39596000	40803700	46455600	cell division;response to stimulus	cell surface;cytoplasm;extracellular;membrane	metal ion binding;protein binding						55	HMCN1	Q96RW7	Hemicentin-1 OS=Homo sapiens OX=9606 GN=HMCN1 PE=1 SV=2
6076290	6015990	6591060	4219880	6551840	5813370	27498700	19002500	25574200	75969900	57747300	60677200	cell communication;development	membrane	metal ion binding						55	FREM2	Q5SZK8	FRAS1-related extracellular matrix protein 2 OS=Homo sapiens OX=9606 GN=FREM2 PE=1 SV=2
89168700	94461300	81091700	79490900	78149500	83710100	268649000	235946000	237555000	203001000	178227000	201876000	cell growth;cell organization and biogenesis;cellular component movement;regulation of biological process;transport	cytoplasm;cytoskeleton;cytosol;extracellular;membrane;organelle lumen	protein binding;structural molecule activity	Adherens junction;Amoebiasis;Bacterial invasion of epithelial cells;Focal adhesion;Leukocyte transendothelial migration;Regulation of actin cytoskeleton;Shigellosis	Interleukin-20 family signaling;MAP2K and MAPK activation;Neutrophil degranulation;Paradoxical activation of RAF signaling by kinase inactive BRAF;Platelet degranulation;Signaling by BRAF and RAF fusions;Signaling by high-kinase activity BRAF mutants;Signaling by moderate kinase activity BRAF mutants;Signaling by RAS mutants;Smooth Muscle Contraction				55	VCL	P18206	Vinculin OS=Homo sapiens OX=9606 GN=VCL PE=1 SV=4
138885000	143539000	138174000	145807000	143191000	148373000	241437000	234373000	231393000	198943000	179673000	190653000	cell organization and biogenesis;metabolic process;regulation of biological process;response to stimulus	cytoplasm;nucleus	DNA binding;protein binding	Hepatitis B;Nucleotide excision repair;Ubiquitin mediated proteolysis;Viral carcinogenesis	DNA Damage Recognition in GG-NER;Dual Incision in GG-NER;Dual incision in TC-NER;Formation of Incision Complex in GG-NER;Formation of TC-NER Pre-Incision Complex;Gap-filling DNA repair synthesis and ligation in TC-NER;Neddylation;Recognition of DNA damage by PCNA-containing replication complex				55	DDB1	Q16531	DNA damage-binding protein 1 OS=Homo sapiens OX=9606 GN=DDB1 PE=1 SV=1
16076700	16114100	18324500	12640400	17953000	23940200	1500730000	1036350000	1310440000	2699830000	2385530000	2931820000	cell organization and biogenesis;regulation of biological process	cell surface;extracellular;membrane	metal ion binding;protein binding		Degradation of the extracellular matrix;Laminin interactions				54	NID1	P14543	Nidogen-1 OS=Homo sapiens OX=9606 GN=NID1 PE=1 SV=3
46761800	50874800	46801500	53895300	52640400	49420400	43571700	48696700	41595500	43331100	47036400	47976100	cell organization and biogenesis;cellular component movement;metabolic process;transport	cytoskeleton;cytosol	protein binding						54		E7EX90	Dynactin subunit 1 OS=Homo sapiens OX=9606 GN=DCTN1 PE=1 SV=1
1611260000	1376190000	1508170000	1538930000	1512270000	1513700000	149231000	122828000	170404000	175700000	216922000	150066000	cell organization and biogenesis;cell proliferation;metabolic process;regulation of biological process;response to stimulus;transport	cell surface;cytoplasm;cytosol;endosome;membrane;mitochondrion;organelle lumen	catalytic activity;DNA binding;nucleotide binding;protein binding;RNA binding	Legionellosis;RNA degradation;Tuberculosis;Type I diabetes mellitus	Metabolism of proteins;Mitochondrial protein import;TFAP2A acts as a transcriptional repressor during retinoic acid induced cell differentiation				54	HSPD1	P10809	60 kDa heat shock protein, mitochondrial OS=Homo sapiens OX=9606 GN=HSPD1 PE=1 SV=2
48157200	51179000	50311100	44735200	45904300	47637500	31174500	33693800	28253900	19513500	19513000	23722300	cell differentiation	membrane	protein binding;RNA binding						53	PRRC2C	Q9Y520	Protein PRRC2C OS=Homo sapiens OX=9606 GN=PRRC2C PE=1 SV=4
56800300	55619200	55883700	53388700	54481300	53018100	8812330	10781100	7109610	8043670	10980500	7386070	cell organization and biogenesis;metabolic process;regulation of biological process;transport	membrane;nucleus	protein binding;structural molecule activity	RNA transport	ISG15 antiviral mechanism;NEP/NS2 Interacts with the Cellular Export Machinery;NS1 Mediated Effects on Host Pathways;Nuclear import of Rev protein;Nuclear Pore Complex (NPC) Disassembly;Regulation of Glucokinase by Glucokinase Regulatory Protein;Regulation of HSF1-mediated heat shock response;Rev-mediated nuclear export of HIV RNA;snRNP Assembly;SUMOylation of chromatin organization proteins;SUMO…				53	NUP205	Q92621	Nuclear pore complex protein Nup205 OS=Homo sapiens OX=9606 GN=NUP205 PE=1 SV=3
58514500	58743000	65940100	58613900	59474400	54235600	2839140	5729990	3138130	2157020	3277280	1711670	cell communication;cell differentiation;metabolic process;regulation of biological process;response to stimulus;transport	cytoplasm;membrane;nucleus	catalytic activity;DNA binding;protein binding;RNA binding		B-WICH complex positively regulates rRNA expression				53	MYBBP1A	Q9BQG0	Myb-binding protein 1A OS=Homo sapiens OX=9606 GN=MYBBP1A PE=1 SV=2
83332300	82501900	93065000	75030600	75032500	72748000	56918800	59306600	50289800	46560000	37579100	56438300	cellular component movement;metabolic process	endoplasmic reticulum;membrane;organelle lumen	protein binding;RNA binding		Post-translational protein phosphorylation;Regulation of Insulin-like Growth Factor (IGF) transport and uptake by Insulin-like Growth Factor Binding Proteins (IGFBPs);RHO GTPases activate KTN1				53	KTN1	Q86UP2	Kinectin OS=Homo sapiens OX=9606 GN=KTN1 PE=1 SV=1
122909000	130141000	129543000	116902000	116795000	127921000	68689200	67805000	61436400	43429900	54144800	39285200	cell differentiation;metabolic process;regulation of biological process	cytoplasm;cytosol;membrane;mitochondrion;nucleus	catalytic activity;protein binding;RNA binding	Epstein-Barr virus infection;Viral carcinogenesis	Signaling by BRAF and RAF fusions				53	SND1	Q7KZF4	Staphylococcal nuclease domain-containing protein 1 OS=Homo sapiens OX=9606 GN=SND1 PE=1 SV=1
135236000	150901000	139208000	148018000	145565000	144545000	167195000	172441000	145226000	144845000	152129000	170482000	cell death;cell division;cell organization and biogenesis;regulation of biological process;transport	cytoplasm;cytoskeleton;cytosol;extracellular;membrane	protein binding	Endocytosis	Budding and maturation of HIV virion;Uptake and function of anthrax toxins				53	PDCD6IP	Q8WUM4	Programmed cell death 6-interacting protein OS=Homo sapiens OX=9606 GN=PDCD6IP PE=1 SV=1
146863000	151974000	132944000	184583000	189590000	161666000	41575700	62494900	27549200	30950400	35216800	41300000	regulation of biological process;response to stimulus	cytosol;membrane	protein binding;signal transducer activity	Adipocytokine signaling pathway;AMPK signaling pathway;cGMP-PKG signaling pathway;FoxO signaling pathway;Insulin signaling pathway;Longevity regulating pathway;Longevity regulating pathway - multiple species;Regulation of lipolysis in adipocytes;Type II diabetes mellitus	IRS-related events triggered by IGF1R				53	IRS4	O14654	Insulin receptor substrate 4 OS=Homo sapiens OX=9606 GN=IRS4 PE=1 SV=1
147505000	160393000	170352000	109514000	122878000	117249000	60510300	64849000	61854400	36645700	41420600	33527900	metabolic process	nucleus;spliceosomal complex	nucleotide binding;protein binding;RNA binding		mRNA Splicing - Major Pathway				53	SRRM2	Q9UQ35	Serine/arginine repetitive matrix protein 2 OS=Homo sapiens OX=9606 GN=SRRM2 PE=1 SV=2
312545000	331581000	322359000	325351000	332117000	329373000	498428000	508525000	563806000	364250000	380003000	411528000	response to stimulus	cytoplasm;cytosol;Golgi;nucleus	protein binding;RNA binding	Prion diseases	HSP90 chaperone cycle for steroid hormone receptors (SHR)				53	STIP1	P31948	Stress-induced-phosphoprotein 1 OS=Homo sapiens OX=9606 GN=STIP1 PE=1 SV=1
60754400	64389400	55686000	55801800	55627800	50423300	30185000	31110300	29163100	17260300	16668400	15128900	cell division;cell organization and biogenesis;metabolic process;regulation of biological process	chromosome;cytoplasm;cytosol;nucleus	catalytic activity;motor activity;nucleotide binding;protein binding		Condensation of Prometaphase Chromosomes;Condensation of Prophase Chromosomes				52	SMC2	O95347	Structural maintenance of chromosomes protein 2 OS=Homo sapiens OX=9606 GN=SMC2 PE=1 SV=2
64727000	59057800	57090500	67106600	69225200	58201000	97281400	95249900	98053500	90563500	91925900	102074000	metabolic process;response to stimulus	cytoplasm;cytosol	catalytic activity;metal ion binding;nucleotide binding	Metabolic pathways;Purine metabolism	Purine ribonucleoside monophosphate biosynthesis				52	PFAS	O15067	Phosphoribosylformylglycinamidine synthase OS=Homo sapiens OX=9606 GN=PFAS PE=1 SV=4
248744000	262830000	241675000	248087000	255343000	230312000	237072000	257946000	229516000	237633000	243586000	201987000	metabolic process;response to stimulus	cytoplasm;cytosol	catalytic activity;metal ion binding;nucleotide binding	Antifolate resistance;Metabolic pathways;One carbon pool by folate;Purine metabolism	Purine ribonucleoside monophosphate biosynthesis				52	GART	P22102	Trifunctional purine biosynthetic protein adenosine-3 OS=Homo sapiens OX=9606 GN=GART PE=1 SV=1
71476900	79111300	71043500	84319500	85676700	80758200	50376100	65725800	49243200	69375700	71843200	51142900									51		Q93008	Probable ubiquitin carboxyl-terminal hydrolase FAF-X OS=Homo sapiens OX=9606 GN=USP9X PE=1 SV=4
125846000	134308000	120746000	163194000	161068000	158207000	328540000	303164000	293891000	274240000	254577000	247649000	metabolic process;response to stimulus	cytoplasm;cytosol;nucleus	catalytic activity;metal ion binding						51	NPEPPS	E9PLK3	Aminopeptidase OS=Homo sapiens OX=9606 GN=NPEPPS PE=1 SV=1
267893000	263497000	271989000	238632000	251058000	230210000	198288000	235452000	187859000	209154000	193926000	158395000	cell organization and biogenesis;defense response;metabolic process;regulation of biological process;response to stimulus;transport	chromosome;cytoplasm;cytosol;extracellular;membrane;nucleus;organelle lumen	catalytic activity;DNA binding;nucleotide binding;protein binding;RNA binding	Non-homologous end-joining	2-LTR circle formation;IRF3-mediated induction of type I IFN;Neutrophil degranulation;Nonhomologous End-Joining (NHEJ)				51	XRCC6	P12956	X-ray repair cross-complementing protein 6 OS=Homo sapiens OX=9606 GN=XRCC6 PE=1 SV=2
12194300	12518600	14308300	9404580	8858070	10511700	78308800	88408100	63272500	81443400	65159500	105755000	cell organization and biogenesis;cellular component movement;metabolic process;regulation of biological process;response to stimulus	membrane	catalytic activity;protein binding;receptor activity;signal transducer activity	Adherens junction;Cell adhesion molecules (CAMs);Insulin resistance;Insulin signaling pathway	Receptor-type tyrosine-protein phosphatases;Synaptic adhesion-like molecules				50	PTPRF	P10586	Receptor-type tyrosine-protein phosphatase F OS=Homo sapiens OX=9606 GN=PTPRF PE=1 SV=2
75636200	73449600	69964200	76649200	77912900	82891800	36329500	40285900	33205200	32057100	34712500	21770000	metabolic process;regulation of biological process;transport	cytoplasm;cytosol;nucleus	protein binding;RNA binding;transporter activity	RNA transport	MicroRNA (miRNA) biogenesis				50	XPO5	Q9HAV4	Exportin-5 OS=Homo sapiens OX=9606 GN=XPO5 PE=1 SV=1
111438000	103822000	114678000	105617000	105979000	94803500	20801000	21381500	20558100	11605300	16834900	12086700	cellular homeostasis;metabolic process;regulation of biological process;response to stimulus	cytoplasm;membrane;nucleus	DNA binding;protein binding	Basal transcription factors;cGMP-PKG signaling pathway;Herpes simplex infection					50	GTF2I	P78347	General transcription factor II-I OS=Homo sapiens OX=9606 GN=GTF2I PE=1 SV=2
118853000	122054000	115576000	131376000	131313000	147104000	123744000	116518000	115867000	95495400	105115000	84983700	metabolic process;response to stimulus	cytoplasm;cytosol;nucleus	nucleotide binding	Protein processing in endoplasmic reticulum	Regulation of HSF1-mediated heat shock response				50	HSPA4L	O95757	Heat shock 70 kDa protein 4L OS=Homo sapiens OX=9606 GN=HSPA4L PE=1 SV=3
95238200	97944500	90404300	107181000	105804000	102728000	83102200	92937100	79981600	86467800	99800100	76183500	metabolic process;regulation of biological process	cytoplasm;cytosol;membrane;mitochondrion	catalytic activity;metal ion binding;nucleotide binding;RNA binding	Aminoacyl-tRNA biosynthesis	Cytosolic tRNA aminoacylation				49	AARS	P49588	Alanine--tRNA ligase, cytoplasmic OS=Homo sapiens OX=9606 GN=AARS1 PE=1 SV=2
97266400	91419900	89972800	109904000	104440000	114211000	137243000	137895000	134841000	120331000	113665000	98860700	regulation of biological process;response to stimulus;transport	cytoplasm;membrane;nucleus	enzyme regulator activity;protein binding;RNA binding;transporter activity		vRNP Assembly				49	IPO5	O00410	Importin-5 OS=Homo sapiens OX=9606 GN=IPO5 PE=1 SV=4
107998000	107186000	108171000	108294000	106869000	117548000	98306400	117560000	86520600	101638000	96059600	84386800	cell organization and biogenesis;regulation of biological process;response to stimulus;transport	chromosome;cytoplasm;cytosol;membrane;nucleus	protein binding;RNA binding;transporter activity	Epstein-Barr virus infection;HTLV-I infection;Influenza A;Ribosome biogenesis in eukaryotes;RNA transport	Amplification of signal from unattached kinetochores via a MAD2 inhibitory signal;Cyclin A/B1/B2 associated events during G2/M transition;Deactivation of the beta-catenin transactivating complex;Downregulation of TGF-beta receptor signaling;HuR (ELAVL1) binds and stabilizes mRNA;MAPK6/MAPK4 signaling;NEP/NS2 Interacts with the Cellular Export Machinery;Resolution of Sister Chromatid Cohesion;Rev-…				49	XPO1	O14980	Exportin-1 OS=Homo sapiens OX=9606 GN=XPO1 PE=1 SV=1
3180050	3779740	4415070	5741660	4291280	5301240	73025700	55509900	71671800	168227000	147957000	180909000	cell organization and biogenesis;metabolic process;regulation of biological process	Golgi;membrane	catalytic activity;metal ion binding	Metabolic pathways;N-Glycan biosynthesis	Intra-Golgi traffic;Reactions specific to the complex N-glycan synthesis pathway				48	MAN2A1	Q16706	Alpha-mannosidase 2 OS=Homo sapiens OX=9606 GN=MAN2A1 PE=1 SV=2
21358600	22522100	18100700	20479600	21387500	20666200	24990000	25627400	26260400	26739000	24643400	22345800	metabolic process;response to stimulus;transport	cytoplasm;cytosol;endoplasmic reticulum;extracellular;nucleus;organelle lumen	catalytic activity;protein binding	Metabolic pathways;Starch and sucrose metabolism	Glycogen breakdown (glycogenolysis);Neutrophil degranulation				48	AGL	P35573	Glycogen debranching enzyme OS=Homo sapiens OX=9606 GN=AGL PE=1 SV=3
40449800	39634600	39022900	32335700	30742600	36024300	42479000	48308300	44005500	33150700	28963100	25386300	cell organization and biogenesis;metabolic process	cytoplasm;cytoskeleton;endoplasmic reticulum;endosome;membrane;nucleus;proteasome	protein binding;structural molecule activity						48	KIAA0368	Q5VYK3	Proteasome adapter and scaffold protein ECM29 OS=Homo sapiens OX=9606 GN=ECPAS PE=1 SV=2
52091600	54909600	53499200	50393600	52599200	48909100	62056500	67189400	55014200	37499200	40574500	50033200	cell organization and biogenesis;regulation of biological process;response to stimulus;transport	cytoplasm;cytoskeleton;cytosol;membrane	catalytic activity;motor activity;protein binding;RNA binding	AGE-RAGE signaling pathway in diabetic complications;Focal adhesion;Regulation of actin cytoskeleton;Shigellosis	ERBB2 Regulates Cell Motility;Neutrophil degranulation;RHO GTPases Activate Formins				48	DIAPH1	O60610	Protein diaphanous homolog 1 OS=Homo sapiens OX=9606 GN=DIAPH1 PE=1 SV=2
56737400	58853100	56540400	63400800	63600600	63025100	12206200	12970100	12798700	11207300	13399800	6806770	cell organization and biogenesis;metabolic process;regulation of biological process;response to stimulus	chromosome;cytosol;Golgi;nucleus	catalytic activity;DNA binding;metal ion binding;nucleotide binding;protein binding	Colorectal cancer;Mismatch repair;Pathways in cancer;Platinum drug resistance	Defective Mismatch Repair Associated With MSH2;Defective Mismatch Repair Associated With MSH6;Mismatch repair (MMR) directed by MSH2:MSH6 (MutSalpha)				48	MSH6	P52701	DNA mismatch repair protein Msh6 OS=Homo sapiens OX=9606 GN=MSH6 PE=1 SV=2
57403500	53666600	49593400	63712000	59867600	64853700	35540000	32030100	30955400	19650700	15800200	12339300	cell division;cell organization and biogenesis;metabolic process	chromosome;cytoplasm;cytosol;nucleus	nucleotide binding;protein binding		Condensation of Prometaphase Chromosomes;Condensation of Prophase Chromosomes				48	SMC4	Q9NTJ3	Structural maintenance of chromosomes protein 4 OS=Homo sapiens OX=9606 GN=SMC4 PE=1 SV=2
80207700	81241100	85414200	74909900	74163900	74318800	32228100	36084200	30775200	23357200	24502400	19127300									48		A0A2R8Y212	DNA helicase OS=Homo sapiens OX=9606 GN=CHD4 PE=1 SV=1
84305400	88086200	83904200	89574200	86909300	91203500	50471000	52581700	44812800	22058900	25216700	18469300	metabolic process;transport	cytosol;membrane;nucleus	protein binding;RNA binding						48	HDLBP	A0A024R4E5	High density lipoprotein binding protein (Vigilin), isoform CRA_a OS=Homo sapiens OX=9606 GN=HDLBP PE=1 SV=1
104816000	110716000	104340000	98834100	99988500	110520000	86265700	95333700	85493700	83526700	82709700	71538800	transport	cytoplasm;cytosol;Golgi;membrane	protein binding;structural molecule activity		COPI-dependent Golgi-to-ER retrograde traffic;COPI-mediated anterograde transport				48	COPB2	P35606	Coatomer subunit beta' OS=Homo sapiens OX=9606 GN=COPB2 PE=1 SV=2
310433000	304002000	342730000	329322000	321035000	309194000	32900100	33196200	40007000	47462800	55583500	34537800	cell differentiation;cell organization and biogenesis;metabolic process;regulation of biological process;response to stimulus	cytoplasm;mitochondrion;nucleus;organelle lumen	nucleotide binding;protein binding;RNA binding	RNA degradation;Tuberculosis	Cristae formation;Gene and protein expression by JAK-STAT signaling after Interleukin-12 stimulation;Interleukin-12 family signaling;Metabolism of proteins;Mitochondrial protein import;Regulation of HSF1-mediated heat shock response				48	HSPA9	P38646	Stress-70 protein, mitochondrial OS=Homo sapiens OX=9606 GN=HSPA9 PE=1 SV=2
88734400	88856700	88948300	82389600	82369100	75910200	59439400	68990000	62898300	67795400	64364500	62765100	metabolic process;regulation of biological process	cytoplasm;cytosol;nucleus	catalytic activity;metal ion binding;nucleotide binding;protein binding;RNA binding	RNA transport	GTP hydrolysis and joining of the 60S ribosomal subunit				47	EIF5B	O60841	Eukaryotic translation initiation factor 5B OS=Homo sapiens OX=9606 GN=EIF5B PE=1 SV=4
107206000	114249000	108155000	105656000	102396000	104180000	32888900	33702600	31794600	31748000	34425000	19317200	cell organization and biogenesis;metabolic process;regulation of biological process;response to stimulus	chromosome;nucleus	protein binding;RNA binding		Formation of HIV elongation complex in the absence of HIV Tat;Formation of HIV-1 elongation complex containing HIV-1 Tat;Formation of RNA Pol II elongation complex;HIV elongation arrest and recovery;Pausing and recovery of HIV elongation;Pausing and recovery of Tat-mediated HIV elongation;Regulation of TP53 Activity through Phosphorylation;RNA Polymerase II Pre-transcription Events;Tat-mediated H…				47	SUPT16H	Q9Y5B9	FACT complex subunit SPT16 OS=Homo sapiens OX=9606 GN=SUPT16H PE=1 SV=1
149672000	156754000	149876000	162171000	162241000	150507000	149338000	157537000	152556000	143341000	146836000	129655000	cell death;metabolic process;regulation of biological process;response to stimulus	cytoplasm;cytosol	catalytic activity;nucleotide binding;protein binding;RNA binding;signal transducer activity	Aminoacyl-tRNA biosynthesis	Cytosolic tRNA aminoacylation				47	YARS	P54577	Tyrosine--tRNA ligase, cytoplasmic OS=Homo sapiens OX=9606 GN=YARS1 PE=1 SV=4
373398000	393529000	376807000	323747000	324837000	326425000	344298000	362291000	321552000	335801000	343624000	318793000	cell organization and biogenesis;cellular component movement;metabolic process;regulation of biological process;response to stimulus;transport	cytoplasm;cytosol;extracellular;membrane;nucleus;organelle lumen	metal ion binding;protein binding;RNA binding;transporter activity	RNA transport	Activation of DNA fragmentation factor;ISG15 antiviral mechanism;Neutrophil degranulation;NS1 Mediated Effects on Host Pathways;Nuclear import of Rev protein;Regulation of cholesterol biosynthesis by SREBP (SREBF);Transport of Ribonucleoproteins into the Host Nucleus				47	KPNB1	Q14974	Importin subunit beta-1 OS=Homo sapiens OX=9606 GN=KPNB1 PE=1 SV=2
484973000	525016000	510571000	502773000	495520000	520412000	479142000	477271000	472232000	377282000	405567000	358843000	cell organization and biogenesis;metabolic process;regulation of biological process;transport	cytoplasm;cytoskeleton;cytosol;extracellular;organelle lumen	catalytic activity;nucleotide binding;protein binding		Association of TriC/CCT with target proteins during biosynthesis;BBSome-mediated cargo-targeting to cilium;Cooperation of PDCL (PhLP1) and TRiC/CCT in G-protein beta folding;Folding of actin by CCT/TriC;Formation of tubulin folding intermediates by CCT/TriC;Neutrophil degranulation;Prefoldin mediated transfer of substrate to CCT/TriC				47	CCT8	P50990	T-complex protein 1 subunit theta OS=Homo sapiens OX=9606 GN=CCT8 PE=1 SV=4
7706500	9272170	7496180	7415480	19918800	22296700	26738200	16854800	22395900	83535600	56919400	58698500	cell communication;metabolic process;regulation of biological process;response to stimulus;transport	membrane	catalytic activity;metal ion binding;nucleotide binding;protein binding;receptor activity;signal transducer activity						46	FRAS1	Q86XX4	Extracellular matrix protein FRAS1 OS=Homo sapiens OX=9606 GN=FRAS1 PE=1 SV=2
31722600	33724300	33967200	40161700	40836800	41437400	59992400	57418600	56129600	46105600	41462100	48738400	cell differentiation;cell organization and biogenesis;regulation of biological process;transport	cytoplasm;cytosol	protein binding;structural molecule activity		CDO in myogenesis				46	SPAG9	O60271	C-Jun-amino-terminal kinase-interacting protein 4 OS=Homo sapiens OX=9606 GN=SPAG9 PE=1 SV=4
61855000	65886100	65655000	58409300	58852700	55191600	31279800	36861400	29573800	27979600	31870700	25118400	cell organization and biogenesis;cellular homeostasis;metabolic process;regulation of biological process;response to stimulus;transport	chromosome;cytoplasm;cytosol;nucleus;spliceosomal complex	catalytic activity;DNA binding;metal ion binding;nucleotide binding;protein binding;RNA binding	mRNA surveillance pathway;RNA transport	Nonsense Mediated Decay (NMD) enhanced by the Exon Junction Complex (EJC);Nonsense Mediated Decay (NMD) independent of the Exon Junction Complex (EJC)				46	UPF1	Q92900	Regulator of nonsense transcripts 1 OS=Homo sapiens OX=9606 GN=UPF1 PE=1 SV=2
73543600	78476500	79182600	83066600	79130000	88248200	80194600	74131500	84468000	39639700	34358500	40767100	cell division;cell organization and biogenesis;cellular component movement;regulation of biological process	cytoplasm;cytoskeleton	protein binding;RNA binding;structural molecule activity						46	MAP4	P27816	Microtubule-associated protein 4 OS=Homo sapiens OX=9606 GN=MAP4 PE=1 SV=3
77813500	80852600	78469900	89388800	100456000	88858500	56165700	57443900	53562800	63434400	62834700	64431300	metabolic process;regulation of biological process	cytoplasm;cytosol;organelle lumen	catalytic activity;enzyme regulator activity;nucleotide binding;protein binding	Aminoacyl-tRNA biosynthesis;Metabolic pathways	Cytosolic tRNA aminoacylation;Mitochondrial tRNA aminoacylation;SeMet incorporation into proteins				46	QARS	P47897	Glutamine--tRNA ligase OS=Homo sapiens OX=9606 GN=QARS1 PE=1 SV=1
123798000	120264000	124472000	105647000	105143000	99510600	62231400	64224500	63241200	60489400	69400200	59775500	metabolic process	membrane;nucleus	catalytic activity;DNA binding;nucleotide binding;protein binding	Cell cycle;DNA replication	Activation of ATR in response to replication stress;Activation of the pre-replicative complex;Assembly of the pre-replicative complex;M/G1 Transition;Orc1 removal from chromatin;Regulation of DNA replication;Removal of licensing factors from origins;Unwinding of DNA				46	MCM4	P33991	DNA replication licensing factor MCM4 OS=Homo sapiens OX=9606 GN=MCM4 PE=1 SV=5
129299000	132839000	128791000	140229000	141492000	136497000	232948000	225786000	246162000	254017000	238283000	275675000	cell death;metabolic process;transport	cytoplasm;cytosol;extracellular;organelle lumen	catalytic activity;nucleotide binding;protein binding	Glucagon signaling pathway;Insulin resistance;Insulin signaling pathway;Metabolic pathways;Starch and sucrose metabolism	Glycogen breakdown (glycogenolysis);Neutrophil degranulation				46	PYGL	P06737	Glycogen phosphorylase, liver form OS=Homo sapiens OX=9606 GN=PYGL PE=1 SV=4
203849000	201417000	206000000	198469000	200945000	197758000	264132000	244046000	256932000	162399000	146247000	139211000	cell organization and biogenesis;cell proliferation;metabolic process;response to stimulus;transport	cytoplasm;nucleus	protein binding						46	NASP	P49321	Nuclear autoantigenic sperm protein OS=Homo sapiens OX=9606 GN=NASP PE=1 SV=2
207578000	182794000	188434000	287880000	290422000	231963000	45287200	45482200	38221100	19715600	26250700	15225800	cell differentiation;cell organization and biogenesis;cellular component movement;regulation of biological process;response to stimulus	cell surface;cytoplasm;cytosol	protein binding;receptor activity	Hippo signaling pathway	Signaling by Hippo				46	AMOT	Q4VCS5	Angiomotin OS=Homo sapiens OX=9606 GN=AMOT PE=1 SV=1
211727000	151969000	187619000	135012000	170132000	140028000	42946400	43323100	35131100	22751200	34665000	26238800	regulation of biological process;response to stimulus	membrane;nucleus	catalytic activity;motor activity;protein binding;structural molecule activity	Apoptosis	Breakdown of the nuclear lamina;Clearance of Nuclear Envelope Membranes from Chromatin;Depolymerisation of the Nuclear Lamina;Deregulated CDK5 triggers multiple neurodegenerative pathways in Alzheimer's disease models;Formation of Senescence-Associated Heterochromatin Foci (SAHF);Gene and protein expression by JAK-STAT signaling after Interleukin-12 stimulation;Initiation of Nuclear Envelope Refo…				46	LMNB1	P20700	Lamin-B1 OS=Homo sapiens OX=9606 GN=LMNB1 PE=1 SV=2
251888000	255382000	234088000	269714000	273710000	273557000	329141000	333608000	316335000	279542000	286552000	305887000	cell organization and biogenesis;metabolic process;regulation of biological process;response to stimulus;transport	cytoplasm;cytoskeleton;cytosol;mitochondrion;nucleus	catalytic activity;nucleotide binding;protein binding;RNA binding	Estrogen signaling pathway	Attenuation phase;HSP90 chaperone cycle for steroid hormone receptors (SHR)				46	FKBP4	Q02790	Peptidyl-prolyl cis-trans isomerase FKBP4 OS=Homo sapiens OX=9606 GN=FKBP4 PE=1 SV=3
470855000	473145000	458859000	479652000	463567000	487748000	331107000	334148000	339108000	276383000	298099000	261660000	cell organization and biogenesis;metabolic process;regulation of biological process;transport	cytoplasm;cytoskeleton;cytosol;membrane	nucleotide binding;protein binding;RNA binding		Association of TriC/CCT with target proteins during biosynthesis;BBSome-mediated cargo-targeting to cilium;Cooperation of PDCL (PhLP1) and TRiC/CCT in G-protein beta folding;Folding of actin by CCT/TriC;Formation of tubulin folding intermediates by CCT/TriC;Prefoldin mediated transfer of substrate to CCT/TriC				46	CCT3	P49368	T-complex protein 1 subunit gamma OS=Homo sapiens OX=9606 GN=CCT3 PE=1 SV=4
543342000	542149000	623353000	450867000	460008000	384101000	184560000	201043000	199206000	142209000	169272000	100896000	cell differentiation;metabolic process;regulation of biological process;response to stimulus	cell surface;chromosome;cytoplasm;membrane;nucleus;spliceosomal complex	DNA binding;nucleotide binding;protein binding;RNA binding	Spliceosome	mRNA Splicing - Major Pathway				46	HNRNPU	Q00839	Heterogeneous nuclear ribonucleoprotein U OS=Homo sapiens OX=9606 GN=HNRNPU PE=1 SV=6
21222800	24183800	23704500	30355700	29406400	29437400	27211800	34499200	24522800	20772800	20546100	17831400									45		A0A494C1L5	Lipopolysaccharide-responsive and beige-like anchor protein OS=Homo sapiens OX=9606 GN=LRBA PE=1 SV=1
26232000	25730500	24200700	31104500	33222500	27727200	3243320	4961760	2808990	3524640	3669880	1748780	cell proliferation;metabolic process;regulation of biological process;response to stimulus	cytosol;membrane;nucleus	catalytic activity;nucleotide binding;protein binding;RNA binding		ALKBH3 mediated reversal of alkylation damage				45	ASCC3	Q8N3C0	Activating signal cointegrator 1 complex subunit 3 OS=Homo sapiens OX=9606 GN=ASCC3 PE=1 SV=3
43758400	45507600	40613700	33192200	35294000	33661200	9980080	16112900	9475260	10101000	11077400	11035600	cellular component movement;regulation of biological process;response to stimulus;transport	cytoplasm;cytosol;Golgi;membrane;nucleus	catalytic activity;motor activity;nucleotide binding;protein binding						45	MYO6	A0A0A0MRM8	Unconventional myosin-6 OS=Homo sapiens OX=9606 GN=MYO6 PE=1 SV=1
56667200	60526900	58793700	48159700	50566700	46517300	28120600	30272700	28459400	16428300	13125000	6658580	cell division;cell organization and biogenesis;metabolic process;regulation of biological process;response to stimulus	chromosome;cytosol;nucleus	nucleotide binding;protein binding;RNA binding	Cell cycle;Oocyte meiosis	Cohesin Loading onto Chromatin;Establishment of Sister Chromatid Cohesion;Meiotic synapsis;Resolution of Sister Chromatid Cohesion;Separation of Sister Chromatids;SUMOylation of DNA damage response and repair proteins				45	SMC1A	Q14683	Structural maintenance of chromosomes protein 1A OS=Homo sapiens OX=9606 GN=SMC1A PE=1 SV=2
108874000	112563000	110274000	103182000	102004000	114700000	24151600	30088500	22207800	22827800	27458100	18629800	metabolic process;regulation of biological process	cytoplasm;membrane;nucleus	catalytic activity;nucleotide binding;RNA binding						45	DDX46	A0A0C4DG89	RNA helicase OS=Homo sapiens OX=9606 GN=DDX46 PE=1 SV=1
130641000	120799000	112428000	142882000	131224000	136500000	109561000	105778000	90470700	83903800	83326200	58637600	metabolic process;regulation of biological process;response to stimulus;transport	cytosol;extracellular;membrane;nucleus;organelle lumen;proteasome	catalytic activity;enzyme regulator activity;protein binding	Epstein-Barr virus infection;Proteasome	ABC-family proteins mediated transport;Activation of NF-kappaB in B cells;Antigen processing: Ubiquitination & Proteasome degradation;APC/C:Cdc20 mediated degradation of Securin;APC/C:Cdh1 mediated degradation of Cdc20 and other APC/C:Cdh1 targeted proteins in late mitosis/early G1;Asymmetric localization of PCP proteins;AUF1 (hnRNP D0) binds and destabilizes mRNA;Autodegradation of Cdh1 by Cdh1:…				45	PSMD1	Q99460	26S proteasome non-ATPase regulatory subunit 1 OS=Homo sapiens OX=9606 GN=PSMD1 PE=1 SV=2
150173000	156825000	155104000	159333000	160637000	149319000	115116000	137833000	125283000	142948000	156618000	111446000	metabolic process;response to stimulus	cytosol;membrane;mitochondrion	catalytic activity;protein binding	Antifolate resistance;Metabolic pathways;One carbon pool by folate;Purine metabolism	Purine ribonucleoside monophosphate biosynthesis				45	ATIC	P31939	Bifunctional purine biosynthesis protein ATIC OS=Homo sapiens OX=9606 GN=ATIC PE=1 SV=3
306953000	307020000	301252000	381394000	369910000	338945000	778734000	750197000	740729000	670671000	627548000	580723000	cell organization and biogenesis	cytoplasm;cytosol;membrane	metal ion binding;protein binding						45	PLS3	P13797	Plastin-3 OS=Homo sapiens OX=9606 GN=PLS3 PE=1 SV=4
3157490	3247240	4818000	3167850	4414270	5208980	99205600	69841400	90897600	191362000	171905000	195365000	cell differentiation;cell organization and biogenesis;cellular component movement;metabolic process;regulation of biological process;response to stimulus;transport	extracellular;membrane;organelle lumen	catalytic activity;motor activity;nucleotide binding;protein binding;signal transducer activity;structural molecule activity	Amoebiasis;ECM-receptor interaction;Focal adhesion;Pathways in cancer;PI3K-Akt signaling pathway;Small cell lung cancer;Toxoplasmosis	Degradation of the extracellular matrix;ECM proteoglycans;L1CAM interactions;Laminin interactions;MET activates PTK2 signaling;Non-integrin membrane-ECM interactions;Post-translational protein phosphorylation;Regulation of Insulin-like Growth Factor (IGF) transport and uptake by Insulin-like Growth Factor Binding Proteins (IGFBPs)				44	LAMB1	P07942	Laminin subunit beta-1 OS=Homo sapiens OX=9606 GN=LAMB1 PE=1 SV=2
7069140	7330290	7766280	16991100	7561100	8726190	117573000	76422100	106228000	205309000	172470000	227655000	cell organization and biogenesis;cellular component movement;metabolic process;regulation of biological process	extracellular;organelle lumen	catalytic activity;motor activity;protein binding;structural molecule activity	Amoebiasis;ECM-receptor interaction;Focal adhesion;Pathways in cancer;PI3K-Akt signaling pathway;Prion diseases;Small cell lung cancer;Toxoplasmosis	Degradation of the extracellular matrix;ECM proteoglycans;L1CAM interactions;Laminin interactions;MET activates PTK2 signaling;Non-integrin membrane-ECM interactions;Post-translational protein phosphorylation;Regulation of Insulin-like Growth Factor (IGF) transport and uptake by Insulin-like Growth Factor Binding Proteins (IGFBPs)				44	LAMC1	P11047	Laminin subunit gamma-1 OS=Homo sapiens OX=9606 GN=LAMC1 PE=1 SV=3
75677300	80919500	74915400	68997400	73321000	82071100	155312000	136369000	140284000	80148000	85811000	90411300	metabolic process;regulation of biological process;response to stimulus;transport	cytoplasm;cytosol;extracellular;nucleus;organelle lumen	enzyme regulator activity;nucleotide binding;protein binding	Protein processing in endoplasmic reticulum	Regulation of HSF1-mediated heat shock response;Scavenging by Class F Receptors				44	HSPH1	Q92598	Heat shock protein 105 kDa OS=Homo sapiens OX=9606 GN=HSPH1 PE=1 SV=1
914703000	874081000	834526000	961016000	952853000	969644000	1344840000	1306460000	1349940000	1222290000	1196060000	1258570000	cell organization and biogenesis;metabolic process;regulation of biological process;response to stimulus;transport	cytoplasm;cytosol;extracellular;membrane;nucleus;organelle lumen	catalytic activity;enzyme regulator activity;nucleotide binding;protein binding;RNA binding	Antigen processing and presentation;Estrogen signaling pathway;NOD-like receptor signaling pathway;Pathways in cancer;PI3K-Akt signaling pathway;Progesterone-mediated oocyte maturation;Prostate cancer;Protein processing in endoplasmic reticulum	Anchoring of the basal body to the plasma membrane;Attenuation phase;AURKA Activation by TPX2;Constitutive Signaling by EGFRvIII;Constitutive Signaling by Ligand-Responsive EGFR Cancer Variants;Downregulation of ERBB2 signaling;eNOS activation;HSF1 activation;HSP90 chaperone cycle for steroid hormone receptors (SHR);Interleukin-4 and 13 signaling;Loss of Nlp from mitotic centrosomes;Neutrophil de…				44	HSP90AA1	P07900	Heat shock protein HSP 90-alpha OS=Homo sapiens OX=9606 GN=HSP90AA1 PE=1 SV=5
15853100	10432400	15689100	15052900	26040200	18840100	31842500	26437900	27088300	14705800	16003100	12422400	cell proliferation;metabolic process;regulation of biological process;response to stimulus	chromosome;cytoplasm;membrane;nucleus	DNA binding;nucleotide binding;protein binding;RNA binding						43	MKI67	P46013	Proliferation marker protein Ki-67 OS=Homo sapiens OX=9606 GN=MKI67 PE=1 SV=2
27872100	30472800	29580700	32056800	30203200	28077500	8962660	13403600	9983010	8306360	8532930	5220710	cell organization and biogenesis;metabolic process;regulation of biological process;transport	cytoplasm;cytosol;membrane;nucleus	protein binding;RNA binding	RNA transport	snRNP Assembly				43	GEMIN5	Q8TEQ6	Gem-associated protein 5 OS=Homo sapiens OX=9606 GN=GEMIN5 PE=1 SV=3
34618300	32103900	32065400	41288000	47633100	45026100	25591700	21239000	25599700	24319500	23867200	22607100	metabolic process;regulation of biological process;response to stimulus	endoplasmic reticulum;organelle lumen	catalytic activity;protein binding	Protein processing in endoplasmic reticulum	ER Quality Control Compartment (ERQC)				43	UGGT1	Q9NYU2	UDP-glucose:glycoprotein glucosyltransferase 1 OS=Homo sapiens OX=9606 GN=UGGT1 PE=1 SV=3
75976700	84403400	76136600	83255600	83800600	78990300	38581200	39671100	37739400	51306400	46177500	28414200	cell organization and biogenesis;development;metabolic process;regulation of biological process;response to stimulus	cytoplasm;cytosol;membrane;nucleus	catalytic activity;DNA binding;nucleotide binding;protein binding;RNA binding		tRNA processing in the nucleus				43	DDX1	Q92499	ATP-dependent RNA helicase DDX1 OS=Homo sapiens OX=9606 GN=DDX1 PE=1 SV=2
98568100	90418500	91140800	97337700	93449800	98643900	30472400	31858400	29490600	22607900	28782900	17135700	cell communication;metabolic process;regulation of biological process;response to stimulus	cytoplasm;cytosol;membrane	catalytic activity;nucleotide binding;protein binding;RNA binding	Aminoacyl-tRNA biosynthesis;Selenocompound metabolism	Cytosolic tRNA aminoacylation;SeMet incorporation into proteins				43	MARS	P56192	Methionine--tRNA ligase, cytoplasmic OS=Homo sapiens OX=9606 GN=MARS1 PE=1 SV=2
103695000	105438000	104827000	109066000	107663000	111206000	49270900	49967300	52012200	49006700	55783000	32767300	metabolic process	cytoplasm;membrane;nucleus	catalytic activity;DNA binding;nucleotide binding;protein binding	Cell cycle;DNA replication	Activation of ATR in response to replication stress;Activation of the pre-replicative complex;Assembly of the pre-replicative complex;M/G1 Transition;Orc1 removal from chromatin;Regulation of DNA replication;Removal of licensing factors from origins;Unwinding of DNA				43	MCM3	P25205	DNA replication licensing factor MCM3 OS=Homo sapiens OX=9606 GN=MCM3 PE=1 SV=3
119233000	92306100	109140000	135819000	143594000	136381000	57194900	47311500	57296400	25481000	26464300	17127600	cell differentiation;metabolic process;regulation of biological process;response to stimulus	cytoplasm;membrane;nucleus	catalytic activity;nucleotide binding;protein binding;RNA binding		B-WICH complex positively regulates rRNA expression;Major pathway of rRNA processing in the nucleolus and cytosol				43	DDX21	Q9NR30	Nucleolar RNA helicase 2 OS=Homo sapiens OX=9606 GN=DDX21 PE=1 SV=5
129087000	140399000	128204000	139554000	142648000	124639000	127180000	123899000	131242000	125600000	123984000	79724500	metabolic process;regulation of biological process	cytoplasm;nucleus	catalytic activity;enzyme regulator activity;metal ion binding;nucleotide binding;protein binding	Ubiquitin mediated proteolysis	SUMO is conjugated to E1 (UBA2:SAE1);SUMO is transferred from E1 to E2 (UBE2I, UBC9)				43	UBA2	Q9UBT2	SUMO-activating enzyme subunit 2 OS=Homo sapiens OX=9606 GN=UBA2 PE=1 SV=2
142831000	150899000	142204000	146039000	146555000	151520000	204428000	193874000	192637000	163144000	162260000	136952000	metabolic process	cytoplasm;cytoskeleton;cytosol	catalytic activity;nucleotide binding;protein binding;RNA binding	Aminoacyl-tRNA biosynthesis	Cytosolic tRNA aminoacylation				43	TARS	P26639	Threonine--tRNA ligase 1, cytoplasmic OS=Homo sapiens OX=9606 GN=TARS1 PE=1 SV=3
441788000	452135000	433961000	405649000	403901000	390203000	336073000	372233000	341288000	300801000	322683000	281850000	metabolic process;regulation of biological process;response to stimulus;transport	cytoplasm;cytoskeleton;cytosol	nucleotide binding;protein binding;RNA binding		Association of TriC/CCT with target proteins during biosynthesis;BBSome-mediated cargo-targeting to cilium;Cooperation of PDCL (PhLP1) and TRiC/CCT in G-protein beta folding;Folding of actin by CCT/TriC;Formation of tubulin folding intermediates by CCT/TriC;Prefoldin mediated transfer of substrate to CCT/TriC				43	CCT5	P48643	T-complex protein 1 subunit epsilon OS=Homo sapiens OX=9606 GN=CCT5 PE=1 SV=1
465076000	445164000	484899000	443479000	425558000	443440000	287906000	218607000	279619000	189206000	204713000	237765000	cell communication;cell death;cell differentiation;cell organization and biogenesis;metabolic process;regulation of biological process;response to stimulus;transport	cell surface;cytoplasm;endoplasmic reticulum;membrane;mitochondrion;nucleus;organelle lumen	catalytic activity;metal ion binding;nucleotide binding;protein binding	Antigen processing and presentation;Prion diseases;Protein export;Protein processing in endoplasmic reticulum;Thyroid hormone synthesis	Antigen Presentation: Folding, assembly and peptide loading of class I MHC;ATF6 (ATF6-alpha) activates chaperone genes;IRE1alpha activates chaperones;PERK regulates gene expression;Platelet degranulation;Regulation of HSF1-mediated heat shock response				43	HSPA5	P11021	Endoplasmic reticulum chaperone BiP OS=Homo sapiens OX=9606 GN=HSPA5 PE=1 SV=2
490636000	503409000	474982000	455219000	437884000	490101000	382620000	386010000	381771000	307861000	307979000	315372000	cell organization and biogenesis;metabolic process;regulation of biological process;transport	cytoplasm;cytosol;extracellular;organelle lumen	nucleotide binding;protein binding		Association of TriC/CCT with target proteins during biosynthesis;BBSome-mediated cargo-targeting to cilium;Cooperation of PDCL (PhLP1) and TRiC/CCT in G-protein beta folding;Folding of actin by CCT/TriC;Formation of tubulin folding intermediates by CCT/TriC;Neutrophil degranulation;Prefoldin mediated transfer of substrate to CCT/TriC				43	CCT2	P78371	T-complex protein 1 subunit beta OS=Homo sapiens OX=9606 GN=CCT2 PE=1 SV=4
53404900	51662800	56184400	60775900	62240400	57721600	19648300	16663100	20127400	13310400	13201000	14350000									42		Q9P2E9	Ribosome-binding protein 1 OS=Homo sapiens OX=9606 GN=RRBP1 PE=1 SV=5
59316000	54336700	48982000	44964300	53028800	48940500	525556000	488549000	507536000	428394000	376365000	401516000	cell organization and biogenesis;cellular component movement;regulation of biological process;response to stimulus;transport	cytoplasm;cytoskeleton;cytosol;extracellular;nucleus;organelle lumen	DNA binding;metal ion binding;protein binding;RNA binding	Adherens junction;Amoebiasis;Arrhythmogenic right ventricular cardiomyopathy (ARVC);Focal adhesion;Leukocyte transendothelial migration;Regulation of actin cytoskeleton;Systemic lupus erythematosus;Tight junction;Viral carcinogenesis	Nephrin family interactions;Platelet degranulation				42	ACTN4	O43707	Alpha-actinin-4 OS=Homo sapiens OX=9606 GN=ACTN4 PE=1 SV=2
289357000	209975000	232450000	89779500	108579000	143489000	263536000	242118000	240176000	62706600	119888000	103064000	cell differentiation;cell organization and biogenesis;cellular component movement;metabolic process;regulation of biological process;response to stimulus	cytoplasm;cytoskeleton;cytosol;membrane	protein binding;RNA binding;structural molecule activity	Epstein-Barr virus infection;MicroRNAs in cancer	Caspase-mediated cleavage of cytoskeletal proteins;Interleukin-4 and 13 signaling;Striated Muscle Contraction				42	VIM	P08670	Vimentin OS=Homo sapiens OX=9606 GN=VIM PE=1 SV=4
591755000	589196000	619818000	644385000	641858000	629507000	274378000	312021000	283385000	601729000	544939000	596214000	regulation of biological process;response to stimulus	cytoplasm;membrane;nucleus	DNA binding;protein binding;RNA binding	Pathogenic Escherichia coli infection	Major pathway of rRNA processing in the nucleolus and cytosol				42	NCL	P19338	Nucleolin OS=Homo sapiens OX=9606 GN=NCL PE=1 SV=3
18145800	18867900	20919200	19885300	23232600	22434300	10250800	12528800	9329860	12111700	9170360	6608650	development;metabolic process;regulation of biological process;response to stimulus	cytoplasm;cytosol;membrane;nucleus	catalytic activity;protein binding;RNA binding;structural molecule activity	RNA degradation	Deadenylation of mRNA;TP53 regulates transcription of additional cell cycle genes whose exact role in the p53 pathway remain uncertain				41	CNOT1	A5YKK6	CCR4-NOT transcription complex subunit 1 OS=Homo sapiens OX=9606 GN=CNOT1 PE=1 SV=2
26394500	29777600	30241800	36390800	36687600	35188500	11633200	13550600	11869800	12306200	12748900	8893040	cell organization and biogenesis;metabolic process;regulation of biological process;response to stimulus	nucleus	catalytic activity;DNA binding;metal ion binding;nucleotide binding;protein binding;RNA binding	Cysteine and methionine metabolism;Metabolic pathways;MicroRNAs in cancer	DNA methylation;NoRC negatively regulates rRNA expression;PRC2 methylates histones and DNA				41	DNMT1	P26358	DNA (cytosine-5)-methyltransferase 1 OS=Homo sapiens OX=9606 GN=DNMT1 PE=1 SV=2
26631500	24549300	22875100	29737700	31422100	28400800	7656840	7216900	5933610	7550690	8210010	7006200	cell division;cell organization and biogenesis;regulation of biological process	chromosome;cytoplasm;cytosol;Golgi;membrane	protein binding						41	CLASP2	E7EW49	CLIP-associating protein 2 OS=Homo sapiens OX=9606 GN=CLASP2 PE=1 SV=1
27349200	26750600	27330500	33626100	36482400	34645900	59025500	53524500	59081000	41323500	36848300	35903000	cell organization and biogenesis;metabolic process;transport	cytoplasm;cytosol;endosome;membrane	catalytic activity;metal ion binding;motor activity;protein binding;transporter activity	Endocytosis;Phagosome;Tuberculosis	Toll Like Receptor 9 (TLR9) Cascade				41	EEA1	Q15075	Early endosome antigen 1 OS=Homo sapiens OX=9606 GN=EEA1 PE=1 SV=2
33269600	36881500	34869200	29256700	29545900	29814500	42193300	38576300	43153100	39452900	39474300	38490100	cell organization and biogenesis;metabolic process;response to stimulus	cytoplasm;cytosol	catalytic activity;metal ion binding;protein binding	Biosynthesis of amino acids;Cysteine and methionine metabolism;Metabolic pathways;One carbon pool by folate;Selenocompound metabolism	Cobalamin (Cbl, vitamin B12) transport and metabolism;Defective MTR causes methylmalonic aciduria and homocystinuria type cblG;Defective MTRR causes methylmalonic aciduria and homocystinuria type cblE;Methylation;Sulfur amino acid metabolism				41	MTR	Q99707	Methionine synthase OS=Homo sapiens OX=9606 GN=MTR PE=1 SV=2
41070800	40003800	38134100	50223800	52638800	50766300	21917000	27333900	21171000	26979900	26493600	26671000	metabolic process;regulation of biological process;response to stimulus	cytoplasm;cytosol	catalytic activity;nucleotide binding;protein binding;RNA binding		Ca2+ pathway;Competing endogenous RNAs (ceRNAs) regulate PTEN translation;MAPK6/MAPK4 signaling;Oncogene Induced Senescence;Oxidative Stress Induced Senescence;Pre-NOTCH Transcription and Translation;Regulation of RUNX1 Expression and Activity;RUNX1 regulates genes involved in megakaryocyte differentiation and platelet function;TP53 Regulates Metabolic Genes				41	MOV10	Q9HCE1	Helicase MOV-10 OS=Homo sapiens OX=9606 GN=MOV10 PE=1 SV=2
65431500	66639400	67178700	74519300	74143000	75631800	23072800	24525000	23191200	23720700	30308600	18500600	cell differentiation;cell organization and biogenesis;metabolic process;regulation of biological process;response to stimulus	membrane;nucleus	catalytic activity;DNA binding;metal ion binding;nucleotide binding;protein binding	Colorectal cancer;Mismatch repair;Pathways in cancer;Platinum drug resistance	Defective Mismatch Repair Associated With MSH2;Defective Mismatch Repair Associated With MSH3;Defective Mismatch Repair Associated With MSH6;Mismatch repair (MMR) directed by MSH2:MSH3 (MutSbeta);Mismatch repair (MMR) directed by MSH2:MSH6 (MutSalpha);TP53 Regulates Transcription of DNA Repair Genes				41	MSH2	P43246	DNA mismatch repair protein Msh2 OS=Homo sapiens OX=9606 GN=MSH2 PE=1 SV=1
73956800	76704500	74322500	74473300	72765300	77582100	20794200	27029100	21612900	16279600	19975800	11913400	cell division;metabolic process	cytoplasm;cytoskeleton;nucleus	catalytic activity;RNA binding		tRNA modification in the nucleus and cytosol				41	NSUN2	Q08J23	RNA cytosine C(5)-methyltransferase NSUN2 OS=Homo sapiens OX=9606 GN=NSUN2 PE=1 SV=2
81555500	86057900	80492700	76748200	81259000	75253400	178533000	181568000	176317000	153906000	143107000	157165000	metabolic process;transport	cytoplasm;cytosol;extracellular;nucleus	catalytic activity;metal ion binding;protein binding;RNA binding	Arachidonic acid metabolism;Metabolic pathways	Neutrophil degranulation;Synthesis of Leukotrienes (LT) and Eoxins (EX)				41	LTA4H	P09960	Leukotriene A-4 hydrolase OS=Homo sapiens OX=9606 GN=LTA4H PE=1 SV=2
99398800	101254000	95887200	88536100	83776300	77032200	70555500	75426600	78782300	80520300	88334600	65912700	metabolic process	cytoplasm;cytosol	catalytic activity;nucleotide binding	Drug metabolism - other enzymes;Metabolic pathways;Purine metabolism	Purine ribonucleoside monophosphate biosynthesis				41	GMPS	P49915	GMP synthase [glutamine-hydrolyzing] OS=Homo sapiens OX=9606 GN=GMPS PE=1 SV=1
111997000	117321000	116424000	129780000	122587000	118849000	99572500	102490000	98410000	78976000	83197500	68917900	cell differentiation;cell organization and biogenesis;cellular component movement;metabolic process;regulation of biological process;transport	cytoplasm;cytoskeleton;cytosol;membrane	catalytic activity;motor activity;nucleotide binding;protein binding	Dopaminergic synapse;Endocytosis	COPI-dependent Golgi-to-ER retrograde traffic;Insulin processing;Kinesins;MHC class II antigen presentation;RHO GTPases activate KTN1				41	KIF5B	P33176	Kinesin-1 heavy chain OS=Homo sapiens OX=9606 GN=KIF5B PE=1 SV=1
112815000	116680000	118826000	101503000	99247900	96419900	45759800	54877600	51074900	63868000	75655200	52553900	cell proliferation;metabolic process;regulation of biological process;response to stimulus	chromosome;cytosol;membrane;nucleus	catalytic activity;DNA binding;nucleotide binding;protein binding	Cell cycle;DNA replication	Activation of ATR in response to replication stress;Activation of the pre-replicative complex;Assembly of the pre-replicative complex;M/G1 Transition;Orc1 removal from chromatin;Regulation of DNA replication;Removal of licensing factors from origins;Unwinding of DNA				41	MCM7	P33993	DNA replication licensing factor MCM7 OS=Homo sapiens OX=9606 GN=MCM7 PE=1 SV=4
116799000	122481000	122538000	115131000	117064000	107844000	95502600	111213000	93336000	109647000	109866000	93531600	cell organization and biogenesis;metabolic process;regulation of biological process	cytoplasm;cytosol	protein binding;RNA binding;structural molecule activity	RNA transport	Formation of a pool of free 40S subunits;Formation of the ternary complex, and subsequently, the 43S complex;GTP hydrolysis and joining of the 60S ribosomal subunit;L13a-mediated translational silencing of Ceruloplasmin expression;Ribosomal scanning and start codon recognition;Translation initiation complex formation				41	EIF3B	P55884	Eukaryotic translation initiation factor 3 subunit B OS=Homo sapiens OX=9606 GN=EIF3B PE=1 SV=3
120806000	119110000	126987000	106422000	109949000	104583000	75243800	75293000	74227200	55767500	57967300	46269800	metabolic process	cytoplasm;cytosol;membrane;mitochondrion;nucleus	catalytic activity;nucleotide binding;protein binding;RNA binding	Aminoacyl-tRNA biosynthesis	Cytosolic tRNA aminoacylation;SeMet incorporation into proteins				41	RARS	P54136	Arginine--tRNA ligase, cytoplasmic OS=Homo sapiens OX=9606 GN=RARS1 PE=1 SV=2
125787000	124715000	130793000	104687000	113496000	109656000	78776100	109893000	90927800	105464000	119359000	84066300	cell death;cell organization and biogenesis;metabolic process;response to stimulus	chromosome;cytoplasm;cytoskeleton;cytosol;nucleus	catalytic activity;DNA binding;metal ion binding;nucleotide binding;protein binding	Cell cycle;DNA replication	Activation of ATR in response to replication stress;Activation of the pre-replicative complex;Assembly of the pre-replicative complex;M/G1 Transition;Orc1 removal from chromatin;Regulation of DNA replication;Removal of licensing factors from origins;Unwinding of DNA				41	MCM2	P49736	DNA replication licensing factor MCM2 OS=Homo sapiens OX=9606 GN=MCM2 PE=1 SV=4
187612000	191364000	181450000	188180000	197551000	178134000	41429300	49736400	41722000	52627300	58118200	33386000	cell death;cell organization and biogenesis;defense response;metabolic process;regulation of biological process;response to stimulus;transport	cytoplasm;cytosol;extracellular;membrane;mitochondrion;nucleus;organelle lumen	catalytic activity;DNA binding;enzyme regulator activity;nucleotide binding;protein binding;RNA binding	Hepatitis B;RIG-I-like receptor signaling pathway;Viral carcinogenesis	Neutrophil degranulation				41	DDX3X	O00571	ATP-dependent RNA helicase DDX3X OS=Homo sapiens OX=9606 GN=DDX3X PE=1 SV=3
315465000	318134000	302332000	368527000	366134000	365031000	375284000	356933000	458285000	263445000	259762000	321809000	metabolic process;regulation of biological process	cytosol	catalytic activity;metal ion binding;protein binding	Biosynthesis of amino acids;Carbon metabolism;Metabolic pathways;Pentose phosphate pathway	Insulin effects increased synthesis of Xylulose-5-Phosphate;Pentose phosphate pathway (hexose monophosphate shunt)				41	TKT	P29401	Transketolase OS=Homo sapiens OX=9606 GN=TKT PE=1 SV=3
395202000	376519000	365933000	359943000	344663000	360882000	253880000	270976000	255134000	220230000	232260000	197307000	metabolic process;regulation of biological process;transport	cytoplasm;cytosol;mitochondrion	nucleotide binding;protein binding		Association of TriC/CCT with target proteins during biosynthesis;Cooperation of PDCL (PhLP1) and TRiC/CCT in G-protein beta folding;Folding of actin by CCT/TriC;Formation of tubulin folding intermediates by CCT/TriC;Prefoldin mediated transfer of substrate to CCT/TriC				41	CCT7	Q99832	T-complex protein 1 subunit eta OS=Homo sapiens OX=9606 GN=CCT7 PE=1 SV=2
1060030	1757790	3498230	3005500	2299290	2115300	392699000	278736000	421511000	819411000	763991000	889647000	cellular homeostasis;metabolic process;regulation of biological process;transport	extracellular;Golgi;membrane;organelle lumen	catalytic activity		Neutrophil degranulation;Platelet degranulation;Post-translational protein phosphorylation;Regulation of Insulin-like Growth Factor (IGF) transport and uptake by Insulin-like Growth Factor Binding Proteins (IGFBPs)				40	QSOX1	O00391	Sulfhydryl oxidase 1 OS=Homo sapiens OX=9606 GN=QSOX1 PE=1 SV=3
1563270	1853950	1823250	851173	1806840	2597150	21970000	14524700	17352700	79440300	64903300	68514500	cell differentiation;cell proliferation;cellular component movement;development;metabolic process;regulation of biological process;response to stimulus	cell surface;extracellular;membrane;organelle lumen	protein binding;signal transducer activity		A tetrasaccharide linker sequence is required for GAG synthesis;Chondroitin sulfate biosynthesis;CS/DS degradation;Defective B3GALT6 causes EDSP2 and SEMDJL1;Defective B3GAT3 causes JDSSDHD;Defective B4GALT7 causes EDS, progeroid type;Defective CHST14 causes EDS, musculocontractural type;Defective CHST3 causes SEDCJD;Defective CHSY1 causes TPBS;Dermatan sulfate biosynthesis				40	CSPG4	Q6UVK1	Chondroitin sulfate proteoglycan 4 OS=Homo sapiens OX=9606 GN=CSPG4 PE=1 SV=2
3443220	3003210	3558000	3652450	4196990	4199740	5581850	2660440	3220690	49045900	46039600	50528300	cell differentiation;cell organization and biogenesis;cell proliferation;cellular component movement;regulation of biological process;response to stimulus;transport	extracellular;membrane;nucleus	catalytic activity;motor activity;protein binding;structural molecule activity	Amoebiasis;ECM-receptor interaction;Focal adhesion;Metabolic pathways;Pathways in cancer;PI3K-Akt signaling pathway;Small cell lung cancer;Toxoplasmosis	Degradation of the extracellular matrix;ECM proteoglycans;Interleukin-4 and 13 signaling;Laminin interactions;MET activates PTK2 signaling;Non-integrin membrane-ECM interactions				40	LAMA5	O15230	Laminin subunit alpha-5 OS=Homo sapiens OX=9606 GN=LAMA5 PE=1 SV=8
29276200	29294500	30217800	35471300	34420200	37187500	43272200	48734200	40710700	42438600	41543900	37330000	cell death;cell organization and biogenesis;regulation of biological process;response to stimulus	cytosol;membrane	protein binding	Regulation of actin cytoskeleton	Regulation of actin dynamics for phagocytic cup formation;RHO GTPases Activate WASPs and WAVEs;VEGFA-VEGFR2 Pathway				40	NCKAP1	Q9Y2A7	Nck-associated protein 1 OS=Homo sapiens OX=9606 GN=NCKAP1 PE=1 SV=1
34110200	35273200	35295400	38978800	40185600	37692400	2543620	2737290	2407300	1599020	3130740	1509680	cell organization and biogenesis;metabolic process	cytosol;mitochondrion	catalytic activity;nucleotide binding;protein binding;RNA binding						40	DHX30	H7BXY3	RNA helicase OS=Homo sapiens OX=9606 GN=DHX30 PE=1 SV=1
35224800	38407000	35532000	34633800	33757700	34790400	17014900	20282000	14640800	9977470	10150400	7097980	cell division;cell organization and biogenesis;metabolic process	chromosome;cytoplasm;cytosol;membrane;nucleus	protein binding		Condensation of Prometaphase Chromosomes				40	NCAPD2	Q15021	Condensin complex subunit 1 OS=Homo sapiens OX=9606 GN=NCAPD2 PE=1 SV=3
48263700	50043300	49706400	69856500	72007400	71964100	36990700	41724100	37182800	45341100	48781900	40289000	metabolic process;regulation of biological process	cytoplasm;cytosol;mitochondrion	catalytic activity;nucleotide binding;protein binding	Aminoacyl-tRNA biosynthesis	Cytosolic tRNA aminoacylation				40	VARS;VARS2	P26640	Valine--tRNA ligase OS=Homo sapiens OX=9606 GN=VARS1 PE=1 SV=4
55003600	54881700	57397100	56911600	57515900	50319800	39670800	44381500	38112000	28596600	25348900	22905900	cell division;cell organization and biogenesis;metabolic process;regulation of biological process;response to stimulus;transport	chromosome;cytosol;nucleus	catalytic activity;motor activity;nucleotide binding;protein binding;transporter activity	Cell cycle;Oocyte meiosis	Cohesin Loading onto Chromatin;Establishment of Sister Chromatid Cohesion;Meiotic synapsis;Resolution of Sister Chromatid Cohesion;Separation of Sister Chromatids;SUMOylation of DNA damage response and repair proteins				40	SMC3	Q9UQE7	Structural maintenance of chromosomes protein 3 OS=Homo sapiens OX=9606 GN=SMC3 PE=1 SV=2
56119500	52671500	57730000	52341600	47446600	41788000	6552220	6636710	9590510	9971790	13505600	8305960	metabolic process;regulation of biological process	cytoplasm;cytosol;mitochondrion;organelle lumen	catalytic activity;nucleotide binding;RNA binding	Aminoacyl-tRNA biosynthesis	Mitochondrial tRNA aminoacylation				40	IARS2	Q9NSE4	Isoleucine--tRNA ligase, mitochondrial OS=Homo sapiens OX=9606 GN=IARS2 PE=1 SV=2
64653100	67922200	62814900	58820900	57729300	69513400	40740300	55806100	42410300	44317300	49706500	38823100	transport	cytoplasm;cytosol;Golgi;membrane	protein binding;structural molecule activity		COPI-dependent Golgi-to-ER retrograde traffic;COPI-mediated anterograde transport;Neutrophil degranulation				40	COPB1	P53618	Coatomer subunit beta OS=Homo sapiens OX=9606 GN=COPB1 PE=1 SV=3
75991800	73264200	81418600	75420700	76185400	67956200	54546800	43129000	54334700	51487500	68027400	76510600	regulation of biological process;response to stimulus;transport	endoplasmic reticulum;extracellular;membrane;organelle lumen	nucleotide binding;protein binding	Protein processing in endoplasmic reticulum	Scavenging by Class F Receptors;XBP1(S) activates chaperone genes				40	HYOU1	Q9Y4L1	Hypoxia up-regulated protein 1 OS=Homo sapiens OX=9606 GN=HYOU1 PE=1 SV=1
104827000	103359000	110050000	112708000	109935000	116997000	48083100	55549200	51807400	52825400	60382900	28868500	cell division;metabolic process	membrane;nucleus	catalytic activity;DNA binding;nucleotide binding;protein binding	Cell cycle;DNA replication	Activation of ATR in response to replication stress;Activation of the pre-replicative complex;Assembly of the pre-replicative complex;M/G1 Transition;Orc1 removal from chromatin;Regulation of DNA replication;Removal of licensing factors from origins;Unwinding of DNA				40	MCM5	P33992	DNA replication licensing factor MCM5 OS=Homo sapiens OX=9606 GN=MCM5 PE=1 SV=5
115943000	115445000	103244000	107010000	102185000	103200000	258541000	245540000	237205000	214420000	200456000	195893000	cell organization and biogenesis;cellular component movement;regulation of biological process;response to stimulus	cytoplasm;cytoskeleton;cytosol;membrane	metal ion binding;protein binding		Gene and protein expression by JAK-STAT signaling after Interleukin-12 stimulation;Interleukin-12 family signaling				40	LCP1	P13796	Plastin-2 OS=Homo sapiens OX=9606 GN=LCP1 PE=1 SV=6
135503000	130449000	131997000	118507000	121500000	118861000	48108200	50733000	54925700	53250800	59012300	39941200	metabolic process;response to stimulus	cytoplasm;nucleus;spliceosomal complex	catalytic activity;nucleotide binding;protein binding;RNA binding	Spliceosome	mRNA Splicing - Major Pathway				40	DHX15	O43143	Pre-mRNA-splicing factor ATP-dependent RNA helicase DHX15 OS=Homo sapiens OX=9606 GN=DHX15 PE=1 SV=2
209766000	203455000	205287000	195320000	191937000	181979000	221276000	221586000	212930000	150396000	150189000	152243000	metabolic process;transport	cytoplasm;nucleus	protein binding;RNA binding	Systemic lupus erythematosus	RNA Polymerase III Abortive And Retractive Initiation;RNA Polymerase III Transcription Termination				40	SSB	P05455	Lupus La protein OS=Homo sapiens OX=9606 GN=SSB PE=1 SV=2
209958000	215188000	206547000	281649000	277238000	287074000	199880000	189064000	166250000	78329600	78667600	72312700	cell organization and biogenesis;defense response;metabolic process;regulation of biological process;response to stimulus	chromosome;nucleus	catalytic activity;DNA binding;metal ion binding;protein binding;RNA binding		Generic Transcription Pathway				40	TRIM28	Q13263	Transcription intermediary factor 1-beta OS=Homo sapiens OX=9606 GN=TRIM28 PE=1 SV=5
11386600	9085660	11045900	11458100	10117200	10565400	182129000	120052000	169204000	393922000	354977000	366286000	cell organization and biogenesis;metabolic process;regulation of biological process;response to stimulus;transport	cell surface;extracellular;membrane	catalytic activity;metal ion binding;protein binding						39	PAM	P19021	Peptidyl-glycine alpha-amidating monooxygenase OS=Homo sapiens OX=9606 GN=PAM PE=1 SV=2
35291700	36925200	37470600	32541800	31173300	35027500	30078600	32241100	27551300	15421700	18433600	17013100	cell differentiation	cytoplasm;membrane;nucleus	protein binding;RNA binding						39	PRRC2A	P48634	Protein PRRC2A OS=Homo sapiens OX=9606 GN=PRRC2A PE=1 SV=3
35470100	31891500	34382800	39260000	37082300	50582800	110770000	91481000	98683200	176710000	167448000	229353000	metabolic process;response to stimulus	endoplasmic reticulum;membrane	catalytic activity;metal ion binding;protein binding	Lysine degradation	Collagen biosynthesis and modifying enzymes				39	PLOD1	Q02809	Procollagen-lysine,2-oxoglutarate 5-dioxygenase 1 OS=Homo sapiens OX=9606 GN=PLOD1 PE=1 SV=2
51935600	53834500	58199500	71920400	61649900	61434300	4045210	7145850	7750020	6939040	5112450	18297100	cell organization and biogenesis;metabolic process;regulation of biological process;response to stimulus	cytosol;mitochondrion;nucleus;organelle lumen	catalytic activity;DNA binding;nucleotide binding;RNA binding						39		K7EKE6	Lon protease homolog, mitochondrial OS=Homo sapiens OX=9606 GN=LONP1 PE=1 SV=1
60780600	60929700	60168100	66186200	63500100	67425400	23347300	23202700	20737600	25860400	35369800	37771200	cell organization and biogenesis;cellular component movement;metabolic process;regulation of biological process;response to stimulus;transport	membrane;nucleus	protein binding;structural molecule activity	RNA transport	ISG15 antiviral mechanism;NEP/NS2 Interacts with the Cellular Export Machinery;NS1 Mediated Effects on Host Pathways;Nuclear import of Rev protein;Nuclear Pore Complex (NPC) Disassembly;Regulation of Glucokinase by Glucokinase Regulatory Protein;Regulation of HSF1-mediated heat shock response;Rev-mediated nuclear export of HIV RNA;snRNP Assembly;SUMOylation of chromatin organization proteins;SUMO…				39	NUP93	Q8N1F7	Nuclear pore complex protein Nup93 OS=Homo sapiens OX=9606 GN=NUP93 PE=1 SV=2
111432000	114725000	115460000	106446000	109877000	108498000	132527000	127362000	134981000	87715300	97828300	69447700	metabolic process	nucleus	catalytic activity;DNA binding;nucleotide binding;protein binding	Cell cycle;DNA replication	Activation of ATR in response to replication stress;Activation of the pre-replicative complex;Assembly of the pre-replicative complex;M/G1 Transition;Orc1 removal from chromatin;Regulation of DNA replication;Removal of licensing factors from origins;Unwinding of DNA				39	MCM6	Q14566	DNA replication licensing factor MCM6 OS=Homo sapiens OX=9606 GN=MCM6 PE=1 SV=1
171893000	188721000	177511000	183851000	186224000	185642000	180688000	188526000	175029000	180994000	173260000	122398000	cell organization and biogenesis;metabolic process;regulation of biological process;response to stimulus	cytoplasm;cytosol;membrane;nucleus	catalytic activity;DNA binding;nucleotide binding;protein binding		HATs acetylate histones;Telomere Extension By Telomerase				39	RUVBL2	Q9Y230	RuvB-like 2 OS=Homo sapiens OX=9606 GN=RUVBL2 PE=1 SV=3
188344000	231346000	215761000	181187000	166389000	129319000	348864000	360736000	319689000	321565000	312720000	341091000	cell organization and biogenesis;cellular component movement;metabolic process;regulation of biological process;response to stimulus;transport	cytoplasm;cytosol;Golgi;membrane;mitochondrion;organelle lumen	protein binding	Endocytosis	Clathrin derived vesicle budding;COPI-dependent Golgi-to-ER retrograde traffic;COPI-mediated anterograde transport;VxPx cargo-targeting to cilium				39	GBF1	Q92538	Golgi-specific brefeldin A-resistance guanine nucleotide exchange factor 1 OS=Homo sapiens OX=9606 GN=GBF1 PE=1 SV=2
189460000	180135000	202394000	140898000	164533000	151669000	39795100	50519800	34680800	32279200	36243800	23012000		nucleus	metal ion binding;RNA binding						39		A8MXP9	Matrin-3 OS=Homo sapiens OX=9606 GN=MATR3 PE=1 SV=1
271708000	238768000	260251000	269310000	247408000	246747000	165660000	136600000	175780000	142567000	156985000	158140000	cell organization and biogenesis;cellular homeostasis;metabolic process;regulation of biological process;response to stimulus	endoplasmic reticulum;extracellular;membrane;organelle lumen	catalytic activity;metal ion binding;protein binding;RNA binding	Protein processing in endoplasmic reticulum	Chylomicron assembly;Collagen biosynthesis and modifying enzymes;Detoxification of Reactive Oxygen Species;Hedgehog ligand biogenesis;Interleukin-12 family signaling;Post-translational protein phosphorylation;Regulation of Insulin-like Growth Factor (IGF) transport and uptake by Insulin-like Growth Factor Binding Proteins (IGFBPs);VLDL assembly				39	P4HB	P07237	Protein disulfide-isomerase OS=Homo sapiens OX=9606 GN=P4HB PE=1 SV=3
18541400	17449000	19145800	11172400	12042900	20349300	14415700	15536200	12008800	8535990	9431000	11533800	metabolic process	cytoplasm	catalytic activity;metal ion binding;protein binding		Antigen processing: Ubiquitination & Proteasome degradation				38	HECTD1	Q9ULT8	E3 ubiquitin-protein ligase HECTD1 OS=Homo sapiens OX=9606 GN=HECTD1 PE=1 SV=3
65562100	59369300	58648700	62935000	63688800	57084300	40408300	41518400	38554200	21084100	19633200	16932800	cell proliferation;metabolic process;regulation of biological process;response to stimulus	cytoplasm;membrane	protein binding;RNA binding;translation regulator activity						38	LARP1	Q6PKG0	La-related protein 1 OS=Homo sapiens OX=9606 GN=LARP1 PE=1 SV=2
68994200	71723100	67153400	68876900	69568100	71604800	86704300	91522700	91031700	94051400	95259100	92603500	metabolic process;transport	cytoplasm;cytoskeleton;cytosol;extracellular	catalytic activity;metal ion binding;protein binding	Amino sugar and nucleotide sugar metabolism;Galactose metabolism;Glycolysis / Gluconeogenesis;Metabolic pathways;Pentose phosphate pathway;Purine metabolism;Starch and sucrose metabolism	Defective PGM1 causes PGM1-CDG (CDG1t);Galactose catabolism;Glycogen breakdown (glycogenolysis);Glycogen synthesis;Neutrophil degranulation				38	PGM1	P36871	Phosphoglucomutase-1 OS=Homo sapiens OX=9606 GN=PGM1 PE=1 SV=3
81375400	91964000	84664900	62358800	64381100	79750000	79215100	69255000	62185300	75748000	94684300	96741700	metabolic process;regulation of biological process	cytoplasm;cytosol;Golgi;membrane	DNA binding;protein binding;RNA binding						38	CSDE1	O75534	Cold shock domain-containing protein E1 OS=Homo sapiens OX=9606 GN=CSDE1 PE=1 SV=2
190142000	170839000	188762000	174697000	179565000	182866000	289292000	311227000	296673000	244285000	199601000	220161000	defense response;metabolic process;regulation of biological process;response to stimulus	cytoplasm;extracellular;membrane;mitochondrion;nucleus	DNA binding;protein binding;RNA binding						38	ILF3	Q12906	Interleukin enhancer-binding factor 3 OS=Homo sapiens OX=9606 GN=ILF3 PE=1 SV=3
7808030000	7853240000	7312180000	8044260000	7710500000	9433010000	10561700000	10320300000	11423700000	8569380000	8852950000	9639330000	cell organization and biogenesis		nucleotide binding						38		A0A0G2JIW1	Heat shock 70 kDa protein 1B OS=Homo sapiens OX=9606 GN=HSPA1B PE=1 SV=1
11915100	6559360	5568320	17361100	14530400	18269300	21526800	14492800	18465400	28337400	24259200	31705000	cell communication;cell organization and biogenesis;cellular component movement	cell surface;cytoplasm;membrane;nucleus	metal ion binding;protein binding						37	FAT1	Q14517	Protocadherin Fat 1 OS=Homo sapiens OX=9606 GN=FAT1 PE=1 SV=2
27678900	26315100	27459600	19894500	23043500	24622600	15456100	17333700	15985700	21934700	24496300	38579000	cell organization and biogenesis;metabolic process;regulation of biological process;transport	nucleus	DNA binding;protein binding;RNA binding		Formation of RNA Pol II elongation complex;RNA Polymerase II Pre-transcription Events				37	SUPT6H	Q7KZ85	Transcription elongation factor SPT6 OS=Homo sapiens OX=9606 GN=SUPT6H PE=1 SV=2
28800900	33416000	34414400	29409000	29093400	25660600	3672760	3529540	3064880	2281570	2435300	2417390	cell organization and biogenesis;metabolic process;regulation of biological process;transport	cytosol;membrane;nucleus	DNA binding;metal ion binding;protein binding;structural molecule activity;transporter activity	RNA transport	ISG15 antiviral mechanism;NEP/NS2 Interacts with the Cellular Export Machinery;NS1 Mediated Effects on Host Pathways;Nuclear import of Rev protein;Nuclear Pore Complex (NPC) Disassembly;Regulation of Glucokinase by Glucokinase Regulatory Protein;Regulation of HSF1-mediated heat shock response;Rev-mediated nuclear export of HIV RNA;snRNP Assembly;SUMOylation of chromatin organization proteins;SUMO…				37	NUP153	P49790	Nuclear pore complex protein Nup153 OS=Homo sapiens OX=9606 GN=NUP153 PE=1 SV=2
29416400	33108900	30675300	34390300	35986900	33483900	19323300	25038300	16510500	26129900	29661800	22262400	cell organization and biogenesis;metabolic process;regulation of biological process	cytoplasm	enzyme regulator activity;protein binding						37	TBCD	J3KR97	Tubulin-specific chaperone D OS=Homo sapiens OX=9606 GN=TBCD PE=1 SV=1
32187000	31130300	31574000	26524700	26823500	26309100	21131000	19057300	22124100	14192000	12826500	11574900	cell division;cell organization and biogenesis;metabolic process;regulation of biological process;response to stimulus	chromosome;cytosol;membrane;nucleus	protein binding		Cohesin Loading onto Chromatin;Establishment of Sister Chromatid Cohesion;Resolution of Sister Chromatid Cohesion;Separation of Sister Chromatids				37	PDS5A	Q29RF7	Sister chromatid cohesion protein PDS5 homolog A OS=Homo sapiens OX=9606 GN=PDS5A PE=1 SV=1
37546100	41072000	40308600	34071600	38315500	36713200	11936500	11412700	10599900	12014600	12156900	8274830	cell organization and biogenesis;metabolic process;regulation of biological process;response to stimulus	chromosome;membrane;nucleus	catalytic activity;DNA binding;metal ion binding;nucleotide binding;protein binding	Homologous recombination;Non-homologous end-joining	DNA Damage/Telomere Stress Induced Senescence;G2/M DNA damage checkpoint;HDR through MMEJ (alt-NHEJ);HDR through Single Strand Annealing (SSA);Meiotic recombination;Nonhomologous End-Joining (NHEJ);Presynaptic phase of homologous DNA pairing and strand exchange;Processing of DNA double-strand break ends;Recruitment and ATM-mediated phosphorylation of repair and signaling proteins at DNA double st…				37	RAD50	Q92878	DNA repair protein RAD50 OS=Homo sapiens OX=9606 GN=RAD50 PE=1 SV=1
41596800	37304900	37795900	52608900	55225600	47952900	61019900	59052000	67314000	64544000	64304000	63744800	metabolic process	cytoplasm;cytosol;membrane;nucleus	catalytic activity;protein binding	Renin-angiotensin system					37	PREP	P48147	Prolyl endopeptidase OS=Homo sapiens OX=9606 GN=PREP PE=1 SV=2
43656100	47602300	44091300	39860800	40009600	41498700	3548070	4843390	4876790	3668090	5476060	2405270	cell organization and biogenesis;metabolic process;regulation of biological process;transport	membrane;nucleus	protein binding;structural molecule activity;transporter activity	RNA transport	ISG15 antiviral mechanism;NEP/NS2 Interacts with the Cellular Export Machinery;NS1 Mediated Effects on Host Pathways;Nuclear import of Rev protein;Nuclear Pore Complex (NPC) Disassembly;Regulation of Glucokinase by Glucokinase Regulatory Protein;Regulation of HSF1-mediated heat shock response;Rev-mediated nuclear export of HIV RNA;snRNP Assembly;SUMOylation of chromatin organization proteins;SUMO…				37	NUP155	O75694	Nuclear pore complex protein Nup155 OS=Homo sapiens OX=9606 GN=NUP155 PE=1 SV=1
46899500	47335500	47407600	55360300	52414800	51074500	16359700	15055500	12261100	9812450	11209900	8542170	metabolic process	cytoplasm;cytosol;membrane;nucleus	protein binding	RNA degradation	mRNA decay by 5' to 3' exoribonuclease				37	EDC4	Q6P2E9	Enhancer of mRNA-decapping protein 4 OS=Homo sapiens OX=9606 GN=EDC4 PE=1 SV=1
58643300	59276800	47578200	61371600	59810600	59477100	31028300	40873000	34400800	45743400	50569300	42172300	metabolic process	cytoplasm;cytosol	catalytic activity;nucleotide binding;protein binding	Glutathione metabolism;Metabolic pathways;Purine metabolism;Pyrimidine metabolism	Interconversion of nucleotide di- and triphosphates				37	RRM1	P23921	Ribonucleoside-diphosphate reductase large subunit OS=Homo sapiens OX=9606 GN=RRM1 PE=1 SV=1
61387700	65622600	67782900	52124900	52136900	56884600	55210700	61785200	55261700	38228800	41615200	36455700	cell organization and biogenesis;metabolic process;regulation of biological process;response to stimulus	chromosome;cytoplasm;cytoskeleton;cytosol;membrane;nucleus	enzyme regulator activity;protein binding;RNA binding	RNA transport	Amplification of signal from unattached kinetochores via a MAD2 inhibitory signal;Resolution of Sister Chromatid Cohesion;Rev-mediated nuclear export of HIV RNA;RHO GTPases Activate Formins;Separation of Sister Chromatids;SUMOylation of DNA replication proteins				37	RANGAP1	P46060	Ran GTPase-activating protein 1 OS=Homo sapiens OX=9606 GN=RANGAP1 PE=1 SV=1
66005900	67785600	65910300	69317700	69154800	67813500	52718700	62645300	55551600	69734500	77258000	62343500	metabolic process	cytoplasm;cytosol;extracellular;mitochondrion;organelle lumen	catalytic activity;nucleotide binding;protein binding	Aminoacyl-tRNA biosynthesis	Cytosolic tRNA aminoacylation;Mitochondrial tRNA aminoacylation				37	GARS	P41250	Glycine--tRNA ligase OS=Homo sapiens OX=9606 GN=GARS1 PE=1 SV=3
67565600	69965100	73318300	83995200	83227300	77349000	20256700	22485900	23770300	30667200	28867200	28285200	cell organization and biogenesis;metabolic process;regulation of biological process;transport	endoplasmic reticulum;membrane;nucleus	protein binding	RNA transport	ISG15 antiviral mechanism;NEP/NS2 Interacts with the Cellular Export Machinery;NS1 Mediated Effects on Host Pathways;Nuclear import of Rev protein;Nuclear Pore Complex (NPC) Disassembly;Regulation of Glucokinase by Glucokinase Regulatory Protein;Regulation of HSF1-mediated heat shock response;Rev-mediated nuclear export of HIV RNA;snRNP Assembly;SUMOylation of chromatin organization proteins;SUMO…				37	NUP210	Q8TEM1	Nuclear pore membrane glycoprotein 210 OS=Homo sapiens OX=9606 GN=NUP210 PE=1 SV=3
234427000	241816000	237927000	258492000	257804000	255932000	145045000	159683000	168041000	164548000	178008000	209565000	cell differentiation;metabolic process	membrane;mitochondrion;organelle lumen	catalytic activity;protein binding	Metabolic pathways;Peroxisome;Primary bile acid biosynthesis	alpha-linolenic acid (ALA) metabolism;Beta-oxidation of pristanoyl-CoA;Beta-oxidation of very long chain fatty acids;Synthesis of bile acids and bile salts via 7alpha-hydroxycholesterol				37	HSD17B4	P51659	Peroxisomal multifunctional enzyme type 2 OS=Homo sapiens OX=9606 GN=HSD17B4 PE=1 SV=3
5639920	5546710	6380550	6846600	5695510	7056620	116848000	74149300	103682000	222010000	197707000	262606000	cell organization and biogenesis	cell surface;extracellular;membrane	metal ion binding;protein binding		Laminin interactions				36	NID2	Q14112	Nidogen-2 OS=Homo sapiens OX=9606 GN=NID2 PE=1 SV=3
6962220	6743310	7332120	7351620	7055940	7029800	118832000	90821400	96003300	171842000	166358000	180778000	cell organization and biogenesis;regulation of biological process	extracellular	metal ion binding;protein binding;structural molecule activity		Degradation of the extracellular matrix;Molecules associated with elastic fibres				36	FBN2	P35556	Fibrillin-2 OS=Homo sapiens OX=9606 GN=FBN2 PE=1 SV=3
16790000	15919800	17396400	22305500	17636600	16389500	6779300	4587320	6250340	6898200	7483730	5095620	metabolic process;regulation of biological process	membrane;nucleus	DNA binding;protein binding		RNA Polymerase III Abortive And Retractive Initiation;RNA Polymerase III Transcription Initiation From Type 1 Promoter;RNA Polymerase III Transcription Initiation From Type 2 Promoter				36	GTF3C1	Q12789	General transcription factor 3C polypeptide 1 OS=Homo sapiens OX=9606 GN=GTF3C1 PE=1 SV=4
17788300	16340800	17709800	14749500	13574400	14631300	10737000	9976900	8220150	8895800	10244800	9041090	cell death;cell differentiation;cell organization and biogenesis;metabolic process;regulation of biological process;response to stimulus;transport	cytoplasm;cytoskeleton;membrane;nucleus	catalytic activity;motor activity;protein binding;RNA binding;structural molecule activity	Arrhythmogenic right ventricular cardiomyopathy (ARVC)	Apoptotic cleavage of cell adhesion proteins;Formation of the cornified envelope;Neutrophil degranulation				36	DSP	P15924	Desmoplakin OS=Homo sapiens OX=9606 GN=DSP PE=1 SV=3
21764900	22487900	24999500	19580700	18092600	16370800	313464000	296310000	156042000	112453000	116733000	351390000	metabolic process;regulation of biological process;response to stimulus	cytoplasm;endoplasmic reticulum;endosome;extracellular;Golgi;membrane;nucleus;organelle lumen	DNA binding;metal ion binding;protein binding		Post-translational protein phosphorylation;Regulation of Insulin-like Growth Factor (IGF) transport and uptake by Insulin-like Growth Factor Binding Proteins (IGFBPs)				36	NUCB1	Q02818	Nucleobindin-1 OS=Homo sapiens OX=9606 GN=NUCB1 PE=1 SV=4
37452900	39322700	35567600	39883600	36464900	34410000	33505600	30287600	30828500	28830200	32626500	22843800	cell organization and biogenesis;development;metabolic process;regulation of biological process;response to stimulus	chromosome;cytoplasm;cytosol;nucleus	catalytic activity;protein binding	Epstein-Barr virus infection;FoxO signaling pathway;Herpes simplex infection;Viral carcinogenesis	Dual incision in TC-NER;Formation of TC-NER Pre-Incision Complex;Gap-filling DNA repair synthesis and ligation in TC-NER;Regulation of PTEN localization;Regulation of TP53 Degradation;Synthesis of active ubiquitin: roles of E1 and E2 enzymes;Ub-specific processing proteases				36	USP7	Q93009	Ubiquitin carboxyl-terminal hydrolase 7 OS=Homo sapiens OX=9606 GN=USP7 PE=1 SV=2
55904700	57733900	62128000	53924700	62421500	53122100	31085600	34582100	30474500	13116700	14835600	10602800	metabolic process;regulation of biological process	nucleus	protein binding;RNA binding	Spliceosome					36	TCERG1	O14776	Transcription elongation regulator 1 OS=Homo sapiens OX=9606 GN=TCERG1 PE=1 SV=2
65202700	66536000	70242100	65621300	69131700	74827600	97767600	86368900	86867800	54839100	53747400	49945800	cell organization and biogenesis;metabolic process;regulation of biological process	nucleus;spliceosomal complex	protein binding;RNA binding	Spliceosome	mRNA Splicing - Major Pathway				36	SF3A1	Q15459	Splicing factor 3A subunit 1 OS=Homo sapiens OX=9606 GN=SF3A1 PE=1 SV=1
66229100	67677500	73410800	69846900	66709700	67371500	80914300	74968600	81481600	55875900	57371500	52350400	cellular homeostasis;metabolic process;regulation of biological process	cytosol;membrane;mitochondrion	catalytic activity;nucleotide binding;protein binding	Amino sugar and nucleotide sugar metabolism;Carbohydrate digestion and absorption;Carbon metabolism;Central carbon metabolism in cancer;Fructose and mannose metabolism;Galactose metabolism;Glycolysis / Gluconeogenesis;HIF-1 signaling pathway;Insulin signaling pathway;Metabolic pathways;Neomycin, kanamycin and gentamicin biosynthesis;Starch and sucrose metabolism;Type II diabetes mellitus	Defective HK1 causes hexokinase deficiency (HK deficiency);Glycolysis				36	HK1	P19367	Hexokinase-1 OS=Homo sapiens OX=9606 GN=HK1 PE=1 SV=3
69139300	68733200	67989000	71596600	69765200	65475600	67918800	66842000	60287600	45627000	53391300	42446500	metabolic process;regulation of biological process	cytosol;vacuole	catalytic activity;metal ion binding;protein binding		Synthesis of active ubiquitin: roles of E1 and E2 enzymes;Ub-specific processing proteases				36	USP5	P45974	Ubiquitin carboxyl-terminal hydrolase 5 OS=Homo sapiens OX=9606 GN=USP5 PE=1 SV=2
79115000	83202400	74171300	77224100	77584200	83115600	77065300	82175400	73114500	67672600	67715000	53744000	defense response;regulation of biological process;response to stimulus;transport	cytoplasm;cytosol;membrane;nucleus	enzyme regulator activity;protein binding;transporter activity						36	IPO7	O95373	Importin-7 OS=Homo sapiens OX=9606 GN=IPO7 PE=1 SV=1
79471600	74226500	79910100	83895600	85167100	83877600	5955120	9758810	6858130	7269920	7181670	5976200	metabolic process;response to stimulus	membrane;mitochondrion	catalytic activity;nucleotide binding;protein binding	beta-Alanine metabolism;Biosynthesis of unsaturated fatty acids;Butanoate metabolism;Carbon metabolism;Fatty acid degradation;Fatty acid elongation;Fatty acid metabolism;Lysine degradation;Metabolic pathways;Propanoate metabolism;Tryptophan metabolism;Valine, leucine and isoleucine degradation	Acyl chain remodeling of CL;Beta oxidation of decanoyl-CoA to octanoyl-CoA-CoA;Beta oxidation of hexanoyl-CoA to butanoyl-CoA;Beta oxidation of lauroyl-CoA to decanoyl-CoA-CoA;Beta oxidation of myristoyl-CoA to lauroyl-CoA;Beta oxidation of octanoyl-CoA to hexanoyl-CoA;Beta oxidation of palmitoyl-CoA to myristoyl-CoA;mitochondrial fatty acid beta-oxidation of unsaturated fatty acids				36	HADHA	P40939	Trifunctional enzyme subunit alpha, mitochondrial OS=Homo sapiens OX=9606 GN=HADHA PE=1 SV=2
92203300	80732400	88329100	106113000	103996000	103781000	5142790	4901480	5376830	6547800	7982910	2842380	metabolic process	cytoplasm;cytosol;membrane;mitochondrion	catalytic activity;nucleotide binding;protein binding;RNA binding	Arginine and proline metabolism;Biosynthesis of amino acids;Metabolic pathways	Amino acid synthesis and interconversion (transamination)				36	ALDH18A1	P54886	Delta-1-pyrroline-5-carboxylate synthase OS=Homo sapiens OX=9606 GN=ALDH18A1 PE=1 SV=2
120211000	115870000	128046000	114866000	114070000	104739000	2362860	4379260	2076040	1646180	3439680	415144	metabolic process;transport	cytoplasm;cytoskeleton;cytosol;endoplasmic reticulum;membrane;organelle lumen	RNA binding	Protein processing in endoplasmic reticulum	Neutrophil degranulation;Post-translational protein phosphorylation;Regulation of Insulin-like Growth Factor (IGF) transport and uptake by Insulin-like Growth Factor Binding Proteins (IGFBPs);Surfactant metabolism				36	CKAP4	Q07065	Cytoskeleton-associated protein 4 OS=Homo sapiens OX=9606 GN=CKAP4 PE=1 SV=2
134752000	132638000	131740000	139805000	136807000	130729000	56619800	52444500	56125900	41593100	48643800	31098000	cell organization and biogenesis;metabolic process	cytoplasm;cytosol;membrane	catalytic activity;nucleotide binding;protein binding;RNA binding	Aminoacyl-tRNA biosynthesis	Cytosolic tRNA aminoacylation;SeMet incorporation into proteins				36	DARS	P14868	Aspartate--tRNA ligase, cytoplasmic OS=Homo sapiens OX=9606 GN=DARS1 PE=1 SV=2
221116000	225521000	211508000	298739000	275995000	296269000	380649000	361035000	366097000	286444000	275662000	304498000	metabolic process	cytoplasm;cytosol;membrane	catalytic activity;nucleotide binding;protein binding	Metabolic pathways;Purine metabolism	Purine ribonucleoside monophosphate biosynthesis				36	PAICS	P22234	Multifunctional protein ADE2 OS=Homo sapiens OX=9606 GN=PAICS PE=1 SV=3
357610000	364313000	340368000	392635000	370552000	401384000	395257000	425937000	404760000	453498000	440554000	471329000	cell differentiation;metabolic process;regulation of biological process;response to stimulus	cytoplasm;cytosol;membrane	catalytic activity;nucleotide binding;protein binding	Biosynthesis of amino acids;Carbon metabolism;Glycolysis / Gluconeogenesis;HIF-1 signaling pathway;Metabolic pathways	Gluconeogenesis;Glycolysis				36	PGK1	P00558	Phosphoglycerate kinase 1 OS=Homo sapiens OX=9606 GN=PGK1 PE=1 SV=3
420470000	453045000	424294000	382295000	372641000	359130000	318159000	357693000	332977000	269872000	288792000	259046000	metabolic process;regulation of biological process	cytoplasm;cytosol;membrane	nucleotide binding;protein binding;RNA binding		Association of TriC/CCT with target proteins during biosynthesis;Cooperation of PDCL (PhLP1) and TRiC/CCT in G-protein beta folding;Folding of actin by CCT/TriC;Formation of tubulin folding intermediates by CCT/TriC;Prefoldin mediated transfer of substrate to CCT/TriC				36	CCT6A	P40227	T-complex protein 1 subunit zeta OS=Homo sapiens OX=9606 GN=CCT6A PE=1 SV=3
12871400	11795700	9936350	14496700	14286900	15970200	2860970	2139030	1922040	6253860	6637720	7730850	cell organization and biogenesis;metabolic process;regulation of biological process;response to stimulus	chromosome;cytoplasm;cytoskeleton;membrane;nucleus	protein binding	Signaling pathways regulating pluripotency of stem cells	Nonhomologous End-Joining (NHEJ)				35	RIF1	Q5UIP0	Telomere-associated protein RIF1 OS=Homo sapiens OX=9606 GN=RIF1 PE=1 SV=2
19967300	18831600	22778200	20493600	15944500	20686700	29462200	26942000	27437200	19568600	16792900	22868600	regulation of biological process;response to stimulus;transport	cytoplasm;cytoskeleton;cytosol;membrane	protein binding						35	AKAP12	Q02952	A-kinase anchor protein 12 OS=Homo sapiens OX=9606 GN=AKAP12 PE=1 SV=4
30161100	32042400	30905200	25322800	27919800	28911500	40659300	42893300	36979800	31534900	27898100	24033200	cell death;cell organization and biogenesis;cell proliferation;cellular homeostasis;metabolic process;regulation of biological process;response to stimulus	cytosol	catalytic activity;protein binding	Cell cycle;Circadian rhythm;Hedgehog signaling pathway;Herpes simplex infection;Oocyte meiosis;Protein processing in endoplasmic reticulum;TGF-beta signaling pathway;Ubiquitin mediated proteolysis;Wnt signaling pathway	Activated TLR4 signalling;Activation of NF-kappaB in B cells;Antigen processing: Ubiquitination & Proteasome degradation;Circadian Clock;Constitutive Signaling by NOTCH1 HD+PEST Domain Mutants;Constitutive Signaling by NOTCH1 PEST Domain Mutants;Cyclin D associated events in G1;Dectin-1 mediated noncanonical NF-kB signaling;Degradation of beta-catenin by the destruction complex;Degradation of GLI…				35	CUL1	Q13616	Cullin-1 OS=Homo sapiens OX=9606 GN=CUL1 PE=1 SV=2
31749300	33037600	36614900	28199500	30035000	29678100	35715100	37497300	36507500	23124400	23270300	20365900	cell death;cell division;cell organization and biogenesis;cellular component movement;metabolic process;regulation of biological process;response to stimulus;transport	cytoplasm;cytosol;Golgi;membrane;nucleus	catalytic activity;protein binding	Hedgehog signaling pathway;Ubiquitin mediated proteolysis	Antigen processing: Ubiquitination & Proteasome degradation;Degradation of DVL;Hedgehog 'on' state;Interleukin-20 family signaling;Neddylation;Regulation of RAS by GAPs				35	CUL3	Q13618	Cullin-3 OS=Homo sapiens OX=9606 GN=CUL3 PE=1 SV=2
35991000	38637400	36803600	39152600	38141600	35270200	24703000	32515400	28236300	37220900	29170300	22306000	transport	cytoplasm;nucleus	protein binding;transporter activity						35	XPO7	Q9UIA9	Exportin-7 OS=Homo sapiens OX=9606 GN=XPO7 PE=1 SV=3
42868500	38679100	41789100	43324100	45398800	40143000	2809950	3600840	2443810	2357810	3068920	1875290	metabolic process;transport	endoplasmic reticulum;membrane	metal ion binding;protein binding		Glycosphingolipid metabolism				35	ESYT1	Q9BSJ8	Extended synaptotagmin-1 OS=Homo sapiens OX=9606 GN=ESYT1 PE=1 SV=1
44234700	49687900	49621000	50799900	51983600	50610700	22958100	28153100	23931100	15012500	16014900	13190200	cell organization and biogenesis;metabolic process;regulation of biological process;response to stimulus;transport	cytoplasm;cytosol;membrane	catalytic activity;metal ion binding;nucleotide binding;protein binding;RNA binding	GABAergic synapse;Synaptic vesicle cycle;Vasopressin-regulated water reabsorption	COPI-dependent Golgi-to-ER retrograde traffic;COPII (Coat Protein 2) Mediated Vesicle Transport;COPI-mediated anterograde transport;Intra-Golgi traffic;Retrograde transport at the Trans-Golgi-Network;Trafficking of GluR2-containing AMPA receptors				35	NSF	P46459	Vesicle-fusing ATPase OS=Homo sapiens OX=9606 GN=NSF PE=1 SV=3
47290800	51360000	52119500	42532300	44002800	41268500	21654200	26608800	21593300	9785090	14433300	9123850	cell death;metabolic process;regulation of biological process	cytosol;membrane	protein binding;RNA binding	RNA transport;Viral myocarditis	ISG15 antiviral mechanism				35	EIF4G2	P78344	Eukaryotic translation initiation factor 4 gamma 2 OS=Homo sapiens OX=9606 GN=EIF4G2 PE=1 SV=1
47995300	46261500	49104100	50026500	50290500	42709200	9035920	8962880	7308190	5999840	7332810	6980880	cell organization and biogenesis;metabolic process;transport	membrane;mitochondrion;organelle lumen	catalytic activity;metal ion binding;protein binding	Alzheimer's disease;Huntington's disease;Metabolic pathways;Non-alcoholic fatty liver disease (NAFLD);Oxidative phosphorylation;Parkinson's disease	Complex I biogenesis				35	NDUFS1	P28331	NADH-ubiquinone oxidoreductase 75 kDa subunit, mitochondrial OS=Homo sapiens OX=9606 GN=NDUFS1 PE=1 SV=3
49489300	52312900	50821700	50685200	53815600	48620400	40177100	45490000	40703300	53033600	54609600	46283800	cell organization and biogenesis;metabolic process;transport	cytoplasm;cytosol;endoplasmic reticulum;Golgi;membrane	protein binding;RNA binding;transporter activity		COPII (Coat Protein 2) Mediated Vesicle Transport;COPI-mediated anterograde transport;Golgi Cisternae Pericentriolar Stack Reorganization				35	USO1	O60763	General vesicular transport factor p115 OS=Homo sapiens OX=9606 GN=USO1 PE=1 SV=2
54343300	51172400	59243700	55708900	59234500	54185400	11836500	10789100	7741560	12854800	10394700	6006920	cell death;cell division;cell organization and biogenesis;metabolic process;regulation of biological process;response to stimulus	chromosome;cytoplasm;nucleus	catalytic activity;DNA binding;nucleotide binding;protein binding;RNA binding		SUMOylation of DNA replication proteins				35	TOP1	P11387	DNA topoisomerase 1 OS=Homo sapiens OX=9606 GN=TOP1 PE=1 SV=2
116452000	120971000	126749000	132690000	132021000	124539000	3309530	3985040	2532720	1595980	3037620	1120660	cell organization and biogenesis;cellular homeostasis;regulation of biological process;response to stimulus;transport	endoplasmic reticulum;membrane	catalytic activity;metal ion binding;nucleotide binding;protein binding;transporter activity	Adrenergic signaling in cardiomyocytes;Alzheimer's disease;Arrhythmogenic right ventricular cardiomyopathy (ARVC);Calcium signaling pathway;cAMP signaling pathway;Cardiac muscle contraction;cGMP-PKG signaling pathway;Dilated cardiomyopathy;Hypertrophic cardiomyopathy (HCM);Pancreatic secretion;Thyroid hormone signaling pathway	Ion homeostasis;Ion transport by P-type ATPases;Pre-NOTCH Processing in Golgi;Reduction of cytosolic Ca++ levels				35	ATP2A2	P16615	Sarcoplasmic/endoplasmic reticulum calcium ATPase 2 OS=Homo sapiens OX=9606 GN=ATP2A2 PE=1 SV=1
139806000	129325000	149182000	152068000	154370000	136138000	24549200	24071700	28370400	32485300	36870700	22108900	metabolic process;regulation of biological process;response to stimulus	membrane;mitochondrion;organelle lumen	nucleotide binding;protein binding;RNA binding		Respiratory electron transport				35	TRAP1	Q12931	Heat shock protein 75 kDa, mitochondrial OS=Homo sapiens OX=9606 GN=TRAP1 PE=1 SV=3
201237000	201259000	198393000	174587000	171834000	176062000	355592000	355768000	399558000	362895000	338229000	422609000	cell differentiation;cell organization and biogenesis;cell proliferation;cellular component movement;regulation of biological process;response to stimulus	cell surface;cytoplasm;cytoskeleton;cytosol;membrane;nucleus	protein binding;RNA binding;structural molecule activity	Leukocyte transendothelial migration;Measles;Proteoglycans in cancer;Regulation of actin cytoskeleton	Gene and protein expression by JAK-STAT signaling after Interleukin-12 stimulation;Interleukin-12 family signaling;Recycling pathway of L1				35	MSN	P26038	Moesin OS=Homo sapiens OX=9606 GN=MSN PE=1 SV=3
223312000	234184000	210506000	232131000	229748000	227388000	547479000	547730000	587484000	456144000	432763000	485566000	metabolic process;regulation of biological process;response to stimulus;transport	cytoplasm;cytosol;extracellular;membrane;organelle lumen	catalytic activity;protein binding	Amino sugar and nucleotide sugar metabolism;Carbon metabolism;Glycolysis / Gluconeogenesis;Metabolic pathways;Pentose phosphate pathway;Starch and sucrose metabolism	Gluconeogenesis;Glycolysis;Neutrophil degranulation;TP53 Regulates Metabolic Genes				35	GPI	P06744	Glucose-6-phosphate isomerase OS=Homo sapiens OX=9606 GN=GPI PE=1 SV=4
249490000	265974000	274511000	238452000	225630000	235998000	146236000	159447000	129660000	82936600	83171000	77485900	metabolic process;regulation of biological process;response to stimulus;transport	cytoplasm;cytosol;membrane;nucleus	DNA binding;protein binding;RNA binding		ATF4 activates genes;KSRP (KHSRP) binds and destabilizes mRNA				35	KHSRP	Q92945	Far upstream element-binding protein 2 OS=Homo sapiens OX=9606 GN=KHSRP PE=1 SV=4
395229000	370174000	394624000	393179000	403131000	400326000	15600500	20975100	13496600	8930330	21079000	7035680	cell organization and biogenesis;metabolic process;regulation of biological process;transport	membrane;mitochondrion;organelle lumen	catalytic activity;nucleotide binding;protein binding;RNA binding;transporter activity	Alzheimer's disease;Huntington's disease;Metabolic pathways;Oxidative phosphorylation;Parkinson's disease	Cristae formation;Formation of ATP by chemiosmotic coupling;Metabolism of proteins;Mitochondrial protein import				35	ATP5A1	P25705	ATP synthase subunit alpha, mitochondrial OS=Homo sapiens OX=9606 GN=ATP5F1A PE=1 SV=1
439889000	454805000	445248000	412457000	410417000	388127000	326508000	349341000	343463000	277274000	302174000	259455000	cell organization and biogenesis;metabolic process;regulation of biological process;response to stimulus;transport	cytoplasm;cytoskeleton;cytosol;Golgi	nucleotide binding;protein binding;RNA binding		Association of TriC/CCT with target proteins during biosynthesis;BBSome-mediated cargo-targeting to cilium;Cooperation of PDCL (PhLP1) and TRiC/CCT in G-protein beta folding;Folding of actin by CCT/TriC;Formation of tubulin folding intermediates by CCT/TriC;Gene and protein expression by JAK-STAT signaling after Interleukin-12 stimulation;Interleukin-12 family signaling;Prefoldin mediated transfe…				35	TCP1	P17987	T-complex protein 1 subunit alpha OS=Homo sapiens OX=9606 GN=TCP1 PE=1 SV=1
2041470000	2176040000	2023010000	1945450000	1936750000	1897140000	1865280000	2068040000	2105430000	2322100000	2344300000	2604770000	metabolic process;regulation of biological process;response to stimulus	cell surface;cytoplasm;cytosol;membrane;nucleus	catalytic activity;DNA binding;metal ion binding;protein binding;RNA binding	Biosynthesis of amino acids;Carbon metabolism;Glycolysis / Gluconeogenesis;HIF-1 signaling pathway;Metabolic pathways;RNA degradation	Gluconeogenesis;Glycolysis				35	ENO1	P06733	Alpha-enolase OS=Homo sapiens OX=9606 GN=ENO1 PE=1 SV=2
18198300	19794300	18415900	21818100	21605500	17236900	20010000	21932300	21176500	19758000	19681100	14350100	metabolic process	cytoplasm;cytosol;nucleus	catalytic activity;protein binding		Antigen processing: Ubiquitination & Proteasome degradation				34	TPP2	P29144	Tripeptidyl-peptidase 2 OS=Homo sapiens OX=9606 GN=TPP2 PE=1 SV=4
25750000	28313400	27440000	28525900	30404400	29924800	27776100	26603600	24659700	15010100	20479700	14216400			protein binding						34		A0A1W2PNX8	Protein unc-45 homolog A OS=Homo sapiens OX=9606 GN=UNC45A PE=1 SV=1
28884900	31923000	31707500	44204900	44672200	40271400	52839600	48978100	49087000	30238900	30487300	22101600	metabolic process;regulation of biological process	cytoplasm;cytosol;membrane;nucleus	catalytic activity;nucleotide binding;protein binding;RNA binding	Spliceosome	mRNA Splicing - Major Pathway;mRNA Splicing - Minor Pathway				34	DDX42	Q86XP3	ATP-dependent RNA helicase DDX42 OS=Homo sapiens OX=9606 GN=DDX42 PE=1 SV=1
29190900	29399500	31785300	32517100	32430800	30590700	33277000	28591500	30710000	17029200	14567100	17186400		cytosol;membrane							34		S4R3H4	Apoptotic chromatin condensation inducer in the nucleus OS=Homo sapiens OX=9606 GN=ACIN1 PE=1 SV=1
33424900	33376400	34568600	32622000	32295600	29885600	13667200	13372200	13137100	11091600	10291200	8938920	cell differentiation;metabolic process;regulation of biological process	membrane;nucleus	catalytic activity;DNA binding;metal ion binding;protein binding;RNA binding	Ribosome biogenesis in eukaryotes;RNA degradation	Association of TriC/CCT with target proteins during biosynthesis;Major pathway of rRNA processing in the nucleolus and cytosol				34	XRN2	Q9H0D6	5'-3' exoribonuclease 2 OS=Homo sapiens OX=9606 GN=XRN2 PE=1 SV=1
42175600	46519800	41604500	37275400	40391800	34583700	37083100	46695500	36092600	35105000	36279500	25099200	cell organization and biogenesis;response to stimulus;transport	cytoplasm;cytosol;endoplasmic reticulum;membrane	protein binding						34	SEC31A	D6REX3	Protein transport protein Sec31A OS=Homo sapiens OX=9606 GN=SEC31A PE=1 SV=1
49420600	52747200	54238100	42906800	41388500	40908100	8665680	9428420	8503400	4789680	7160250	7730640	cell organization and biogenesis;metabolic process;regulation of biological process	membrane;nucleus;spliceosomal complex	protein binding;RNA binding	Spliceosome	mRNA Splicing - Major Pathway;mRNA Splicing - Minor Pathway				34	PRPF6	O94906	Pre-mRNA-processing factor 6 OS=Homo sapiens OX=9606 GN=PRPF6 PE=1 SV=1
54001600	53470700	55734400	51579000	53802800	50775100	35361100	34437500	36762500	26178000	26297500	20706500	defense response;metabolic process;regulation of biological process;response to stimulus;transport	cytoplasm;cytosol;membrane;nucleus;ribosome	catalytic activity;nucleotide binding;protein binding;RNA binding;translation regulator activity		ABC-family proteins mediated transport				34	ABCF1	Q8NE71	ATP-binding cassette sub-family F member 1 OS=Homo sapiens OX=9606 GN=ABCF1 PE=1 SV=2
54718300	52882900	58475300	51054600	50946400	49769400	40932700	46770900	39121400	22213900	26079000	34755500	cell organization and biogenesis;regulation of biological process;response to stimulus	cytoplasm;cytoskeleton;cytosol;Golgi;membrane	protein binding;RNA binding;structural molecule activity	Adherens junction;Arrhythmogenic right ventricular cardiomyopathy (ARVC);Bacterial invasion of epithelial cells;Endometrial cancer;Hippo signaling pathway;Leukocyte transendothelial migration;Pathways in cancer;Tight junction	Adherens junctions interactions;CDO in myogenesis;RHO GTPases activate IQGAPs;VEGFR2 mediated vascular permeability				34	CTNNA1	P35221	Catenin alpha-1 OS=Homo sapiens OX=9606 GN=CTNNA1 PE=1 SV=1
67908000	75772400	76132800	61742000	62592200	63821400	43635200	46126200	44352900	55297100	55394600	46637300	cell proliferation;metabolic process;regulation of biological process;response to stimulus	cytoplasm;nucleus	DNA binding;protein binding;RNA binding		mRNA Splicing - Major Pathway;RNA polymerase II transcribes snRNA genes				34	SRRT	Q9BXP5	Serrate RNA effector molecule homolog OS=Homo sapiens OX=9606 GN=SRRT PE=1 SV=1
69595200	75436200	80955300	74068800	72623500	79961100	63634000	66374800	59024400	45841600	51779500	34670900	cell differentiation;metabolic process;regulation of biological process;response to stimulus;transport	cytoplasm;cytosol;extracellular;membrane;nucleus;organelle lumen;proteasome	catalytic activity;nucleotide binding;protein binding	Epstein-Barr virus infection;Proteasome	ABC-family proteins mediated transport;Activation of NF-kappaB in B cells;Antigen processing: Ubiquitination & Proteasome degradation;APC/C:Cdc20 mediated degradation of Securin;APC/C:Cdh1 mediated degradation of Cdc20 and other APC/C:Cdh1 targeted proteins in late mitosis/early G1;Asymmetric localization of PCP proteins;AUF1 (hnRNP D0) binds and destabilizes mRNA;Autodegradation of Cdh1 by Cdh1:…				34	PSMC2	P35998	26S proteasome regulatory subunit 7 OS=Homo sapiens OX=9606 GN=PSMC2 PE=1 SV=3
70876300	74708500	74704700	65300900	64830900	60886200	98023500	98814400	99908700	74396900	68530400	68941700	metabolic process;regulation of biological process;response to stimulus	cytoplasm;cytosol;extracellular;membrane;mitochondrion;nucleus;organelle lumen	catalytic activity;nucleotide binding;protein binding;RNA binding	Aminoacyl-tRNA biosynthesis	Cytosolic tRNA aminoacylation;Mitochondrial tRNA aminoacylation;SeMet incorporation into proteins				34	KARS	Q15046	Lysine--tRNA ligase OS=Homo sapiens OX=9606 GN=KARS1 PE=1 SV=3
195654000	215736000	179550000	214962000	236444000	305872000	191109000	169482000	199232000	197117000	224264000	179450000	metabolic process;regulation of biological process;response to stimulus	cytoplasm;cytosol	catalytic activity;protein binding	Butanoate metabolism;Metabolic pathways;Synthesis and degradation of ketone bodies;Terpenoid backbone biosynthesis;Valine, leucine and isoleucine degradation	Activation of gene expression by SREBF (SREBP);Cholesterol biosynthesis;PPARA activates gene expression				34	HMGCS1	Q01581	Hydroxymethylglutaryl-CoA synthase, cytoplasmic OS=Homo sapiens OX=9606 GN=HMGCS1 PE=1 SV=2
425519000	432830000	430619000	388737000	387152000	380283000	256362000	286970000	250924000	202663000	223108000	171520000	metabolic process;regulation of biological process;transport	cytoplasm;cytoskeleton;cytosol	nucleotide binding;protein binding;RNA binding		Association of TriC/CCT with target proteins during biosynthesis;BBSome-mediated cargo-targeting to cilium;Cooperation of PDCL (PhLP1) and TRiC/CCT in G-protein beta folding;Folding of actin by CCT/TriC;Formation of tubulin folding intermediates by CCT/TriC;Prefoldin mediated transfer of substrate to CCT/TriC				34	CCT4	P50991	T-complex protein 1 subunit delta OS=Homo sapiens OX=9606 GN=CCT4 PE=1 SV=4
7709730	9540200	9871810	9411090	9414840	9559910	634535000	475579000	592692000	986997000	851113000	845109000	cell differentiation;cell organization and biogenesis;metabolic process;regulation of biological process;response to stimulus	cytoplasm;extracellular;organelle lumen	metal ion binding;protein binding;structural molecule activity	ECM-receptor interaction;Focal adhesion;PI3K-Akt signaling pathway;Protein digestion and absorption	Assembly of collagen fibrils and other multimeric structures;Collagen chain trimerization;Collagen degradation;ECM proteoglycans;Immunoregulatory interactions between a Lymphoid and a non-Lymphoid cell;Integrin cell surface interactions;MET activates PTK2 signaling;NCAM1 interactions;Non-integrin membrane-ECM interactions;Signaling by PDGF				33	COL2A1	P02458	Collagen alpha-1(II) chain OS=Homo sapiens OX=9606 GN=COL2A1 PE=1 SV=3
14748800	15693400	15550400	18318600	16974300	14163400	33882500	35782000	37266700	33067200	32568500	31120300	cell organization and biogenesis;cellular homeostasis;metabolic process;regulation of biological process;response to stimulus	cell surface;cytoplasm;cytosol;extracellular;membrane;mitochondrion;nucleus;organelle lumen;proteasome	catalytic activity;metal ion binding;nucleotide binding;protein binding;receptor activity	Alzheimer's disease	Ub-specific processing proteases				33	IDE	P14735	Insulin-degrading enzyme OS=Homo sapiens OX=9606 GN=IDE PE=1 SV=4
24062500	28086200	24868600	26086700	25844400	26003100	19623800	18928800	19423600	24733900	24964500	19487800	cell death;cell organization and biogenesis;regulation of biological process;response to stimulus;transport	cytoplasm;cytoskeleton;cytosol;endoplasmic reticulum;Golgi;membrane;mitochondrion	catalytic activity;enzyme regulator activity;nucleotide binding;protein binding	NOD-like receptor signaling pathway;TNF signaling pathway	Apoptotic execution phase				33	DNM1L	O00429	Dynamin-1-like protein OS=Homo sapiens OX=9606 GN=DNM1L PE=1 SV=2
24145900	25105700	22986800	20276000	21072000	21075400	45195700	45865300	44709200	38617700	37046700	32505900									33		O43847	Nardilysin OS=Homo sapiens OX=9606 GN=NRDC PE=1 SV=3
32523000	30239300	35632700	29698700	29521900	24163900	5155260	4898620	6521980	8006520	8643110	5872820	metabolic process;regulation of biological process	mitochondrion;organelle lumen	catalytic activity;enzyme regulator activity;metal ion binding						33	PITRM1	Q5JRX3	Presequence protease, mitochondrial OS=Homo sapiens OX=9606 GN=PITRM1 PE=1 SV=3
34394700	32211800	30869200	28289800	29356800	31189100	15167000	16476500	15985400	11387200	12623500	10081300	metabolic process	nucleus;spliceosomal complex	catalytic activity;DNA binding;nucleotide binding;protein binding;RNA binding	RNA degradation	Major pathway of rRNA processing in the nucleolus and cytosol;mRNA Splicing - Major Pathway				33	SKIV2L2	P42285	Exosome RNA helicase MTR4 OS=Homo sapiens OX=9606 GN=MTREX PE=1 SV=3
37665200	42472300	39984500	31968000	30533400	36274300	23546300	27630300	21385200	22754900	22792600	20848600	cellular component movement;transport	cytoplasm;cytosol;Golgi;membrane	protein binding;structural molecule activity		COPI-dependent Golgi-to-ER retrograde traffic;COPI-mediated anterograde transport				33	COPG1	Q9Y678	Coatomer subunit gamma-1 OS=Homo sapiens OX=9606 GN=COPG1 PE=1 SV=1
50060600	44239100	48760500	46006600	43778200	43123500	17291200	19313300	17830500	12161000	14773700	11535300	cell differentiation;cell organization and biogenesis;metabolic process;regulation of biological process;response to stimulus	cytoplasm;membrane;nucleus;spliceosomal complex	DNA binding;protein binding;RNA binding	Spliceosome	mRNA Splicing - Major Pathway				33	CDC5L	Q99459	Cell division cycle 5-like protein OS=Homo sapiens OX=9606 GN=CDC5L PE=1 SV=2
58047900	57194100	57599600	69963500	67980300	65756300	12132400	17819300	11133700	10620600	12094400	8052560	cell organization and biogenesis;response to stimulus;transport	cytoplasm;cytosol;endoplasmic reticulum;nucleus;ribosome	protein binding;RNA binding	Protein export	SRP-dependent cotranslational protein targeting to membrane				33	SRP68	Q9UHB9	Signal recognition particle subunit SRP68 OS=Homo sapiens OX=9606 GN=SRP68 PE=1 SV=2
68439100	68731200	72811700	61422300	61716300	61079800	47664300	53423400	48863600	23461700	23029200	28175500	metabolic process	nucleus;spliceosomal complex	protein binding;RNA binding	Spliceosome	mRNA Splicing - Major Pathway;mRNA Splicing - Minor Pathway				33	SF3B2	Q13435	Splicing factor 3B subunit 2 OS=Homo sapiens OX=9606 GN=SF3B2 PE=1 SV=2
70685000	80206600	77229000	68025400	67891300	72940600	23350400	28202800	24053600	37963100	40639400	31809100	metabolic process;regulation of biological process;response to stimulus	chromosome;nucleus	DNA binding;protein binding;RNA binding		Formation of HIV elongation complex in the absence of HIV Tat;Formation of HIV-1 elongation complex containing HIV-1 Tat;Formation of RNA Pol II elongation complex;HIV elongation arrest and recovery;Pausing and recovery of HIV elongation;Pausing and recovery of Tat-mediated HIV elongation;Regulation of TP53 Activity through Phosphorylation;RNA Polymerase II Pre-transcription Events;Tat-mediated H…				33	SSRP1	Q08945	FACT complex subunit SSRP1 OS=Homo sapiens OX=9606 GN=SSRP1 PE=1 SV=1
88780400	89072200	86581300	84628000	87390600	89918000	79029000	91235400	69011900	80473200	84958700	70144100	metabolic process	cytoplasm;cytosol;membrane	protein binding;RNA binding		Formation of a pool of free 40S subunits;Formation of the ternary complex, and subsequently, the 43S complex;GTP hydrolysis and joining of the 60S ribosomal subunit;L13a-mediated translational silencing of Ceruloplasmin expression;Ribosomal scanning and start codon recognition;Translation initiation complex formation				33	EIF3L	Q9Y262	Eukaryotic translation initiation factor 3 subunit L OS=Homo sapiens OX=9606 GN=EIF3L PE=1 SV=1
270334000	279399000	294792000	267833000	281513000	244274000	67950800	89264600	71121800	78517400	81411100	51930000	cell differentiation;cell organization and biogenesis;defense response;metabolic process;regulation of biological process;response to stimulus	cytoplasm;cytosol;membrane;nucleus	catalytic activity;nucleotide binding;protein binding;RNA binding						33	DDX17	Q92841	Probable ATP-dependent RNA helicase DDX17 OS=Homo sapiens OX=9606 GN=DDX17 PE=1 SV=2
497945000	507694000	503560000	419345000	419145000	489365000	902522000	885998000	920123000	411418000	571167000	609198000	cell communication;cell organization and biogenesis;metabolic process;regulation of biological process;response to stimulus;transport	cytoplasm;cytosol;endosome;extracellular;membrane;nucleus;organelle lumen;spliceosomal complex	catalytic activity;nucleotide binding;protein binding;RNA binding	Antigen processing and presentation;Endocytosis;Epstein-Barr virus infection;Estrogen signaling pathway;Influenza A;Legionellosis;Longevity regulating pathway - multiple species;MAPK signaling pathway;Measles;Protein processing in endoplasmic reticulum;Spliceosome;Toxoplasmosis	Attenuation phase;AUF1 (hnRNP D0) binds and destabilizes mRNA;CHL1 interactions;Clathrin-mediated endocytosis;GABA synthesis, release, reuptake and degradation;Golgi Associated Vesicle Biogenesis;HSP90 chaperone cycle for steroid hormone receptors (SHR);Interleukin-4 and 13 signaling;Lysosome Vesicle Biogenesis;mRNA Splicing - Major Pathway;Neutrophil degranulation;Protein methylation;Regulation …				33	HSPA8	P11142	Heat shock cognate 71 kDa protein OS=Homo sapiens OX=9606 GN=HSPA8 PE=1 SV=1
1860820	2264720	1215820	1747510	1441480	3638510	351906000	248958000	307139000	824776000	688681000	742098000									32		A0A087X0S5	Collagen alpha-1(VI) chain OS=Homo sapiens OX=9606 GN=COL6A1 PE=1 SV=1
2963300	2533000	3113770	5338580	5958650	3814340	137500000	93917100	120220000	561194000	529607000	655450000	cell differentiation;cell organization and biogenesis;cellular component movement;development;metabolic process	extracellular;membrane;organelle lumen	metal ion binding;protein binding;structural molecule activity	Cell adhesion molecules (CAMs)	A tetrasaccharide linker sequence is required for GAG synthesis;Chondroitin sulfate biosynthesis;CS/DS degradation;Defective B3GALT6 causes EDSP2 and SEMDJL1;Defective B3GAT3 causes JDSSDHD;Defective B4GALT7 causes EDS, progeroid type;Defective CHST14 causes EDS, musculocontractural type;Defective CHST3 causes SEDCJD;Defective CHSY1 causes TPBS;Dermatan sulfate biosynthesis;ECM proteoglycans;Post…				32	VCAN	P13611	Versican core protein OS=Homo sapiens OX=9606 GN=VCAN PE=1 SV=3
3662950	3432900	5189160	2815030	5414450	7634860	158009000	112276000	139987000	365456000	348154000	360061000	metabolic process	cytosol;endoplasmic reticulum;Golgi;membrane	catalytic activity;metal ion binding	Metabolic pathways;N-Glycan biosynthesis;Protein processing in endoplasmic reticulum	Intra-Golgi traffic;Progressive trimming of alpha-1,2-linked mannose residues from Man9/8/7GlcNAc2 to produce Man5GlcNAc2				32	MAN1A1	P33908	Mannosyl-oligosaccharide 1,2-alpha-mannosidase IA OS=Homo sapiens OX=9606 GN=MAN1A1 PE=1 SV=3
24283100	27640200	25010700	21432700	22126100	21657600	28293200	35035900	31734100	32131200	34468400	31434200	metabolic process;regulation of biological process;response to stimulus	cytosol	catalytic activity;protein binding	HIF-1 signaling pathway;Pathways in cancer;Renal cell carcinoma;Ubiquitin mediated proteolysis	Antigen processing: Ubiquitination & Proteasome degradation;Neddylation;Oxygen-dependent proline hydroxylation of Hypoxia-inducible Factor Alpha;Regulation of expression of SLITs and ROBOs				32	CUL2	Q13617	Cullin-2 OS=Homo sapiens OX=9606 GN=CUL2 PE=1 SV=2
25036100	23762300	24464400	30195000	29080200	30282900	70864100	66220900	66598000	77836200	70590600	68704800	metabolic process	cytoplasm;cytosol;membrane	catalytic activity;metal ion binding;protein binding						32	DPP3	Q9NY33	Dipeptidyl peptidase 3 OS=Homo sapiens OX=9606 GN=DPP3 PE=1 SV=2
25949800	26765700	29164900	23806400	23624600	20935500	46746200	39096300	49312700	52779300	45928600	51798400	cell organization and biogenesis;regulation of biological process;response to stimulus;transport	cell surface;cytoplasm;endosome;Golgi;membrane;nucleus;vacuole	catalytic activity;protein binding;receptor activity;signal transducer activity;transporter activity	Endocytosis;Lysosome	Cargo recognition for clathrin-mediated endocytosis;Golgi Associated Vesicle Biogenesis;Neutrophil degranulation;Retrograde transport at the Trans-Golgi-Network				32	IGF2R	P11717	Cation-independent mannose-6-phosphate receptor OS=Homo sapiens OX=9606 GN=IGF2R PE=1 SV=3
31760200	33694400	28988200	36503500	35462400	35219100	15399000	17615400	13970500	17098200	21048400	12810800	cell organization and biogenesis;transport	cytoplasm;membrane;nucleus	protein binding;transporter activity						32	IPO4	Q8TEX9	Importin-4 OS=Homo sapiens OX=9606 GN=IPO4 PE=1 SV=2
44521400	48392000	42388500	40436100	41368700	40751800	56154700	56428100	59480700	57757100	62223200	51962100	metabolic process;regulation of biological process	cytosol	catalytic activity	Alanine, aspartate and glutamate metabolism;Amino sugar and nucleotide sugar metabolism;Insulin resistance;Metabolic pathways	Defective GFPT1 causes CMSTA1;Synthesis of UDP-N-acetyl-glucosamine;XBP1(S) activates chaperone genes				32	GFPT1	Q06210	Glutamine--fructose-6-phosphate aminotransferase [isomerizing] 1 OS=Homo sapiens OX=9606 GN=GFPT1 PE=1 SV=3
50431500	51400800	45760400	60252400	59513700	60983600	31149600	38914600	34877000	43745900	48750700	32942900	metabolic process	cytoplasm;cytosol;membrane;nucleus	catalytic activity;metal ion binding;nucleotide binding;protein binding	AMPK signaling pathway;Biosynthesis of amino acids;Carbon metabolism;Central carbon metabolism in cancer;Fructose and mannose metabolism;Galactose metabolism;Glycolysis / Gluconeogenesis;Metabolic pathways;Pentose phosphate pathway;RNA degradation;Thyroid hormone signaling pathway	Glycolysis				32	PFKP	Q01813	ATP-dependent 6-phosphofructokinase, platelet type OS=Homo sapiens OX=9606 GN=PFKP PE=1 SV=2
51756500	57412300	57944400	46037200	47760100	78286200	19377700	24780500	16332000	12609400	13476300	13188000	metabolic process;regulation of biological process	cytoplasm;cytosol;membrane;nucleus	catalytic activity;protein binding;RNA binding	RNA degradation	ATF4 activates genes;Butyrate Response Factor 1 (BRF1) binds and destabilizes mRNA;KSRP (KHSRP) binds and destabilizes mRNA;Major pathway of rRNA processing in the nucleolus and cytosol;mRNA decay by 3' to 5' exoribonuclease;Tristetraprolin (TTP, ZFP36) binds and destabilizes mRNA				32	DIS3	Q9Y2L1	Exosome complex exonuclease RRP44 OS=Homo sapiens OX=9606 GN=DIS3 PE=1 SV=2
58054600	61173100	61933800	57803900	59290100	53490400	117586000	114837000	112290000	97290000	88066400	86652000	metabolic process;regulation of biological process	cytoplasm;cytosol;nucleus	catalytic activity;enzyme regulator activity;nucleotide binding;protein binding	Aminoacyl-tRNA biosynthesis	Cytosolic tRNA aminoacylation				32	WARS	P23381	Tryptophan--tRNA ligase, cytoplasmic OS=Homo sapiens OX=9606 GN=WARS1 PE=1 SV=2
90364200	84324300	96199000	99570800	104054000	92720900	14653600	14032200	32209800	24931700	31995300	40284500	metabolic process;response to stimulus	mitochondrion;organelle lumen	catalytic activity;metal ion binding						32	ACO2	A2A274	Aconitate hydratase, mitochondrial OS=Homo sapiens OX=9606 GN=ACO2 PE=1 SV=1
92500500	93967500	90442500	101993000	103320000	104487000	106309000	106594000	100799000	89433000	86048800	67870400	metabolic process;regulation of biological process;response to stimulus;transport	cytosol;extracellular;membrane;nucleus;organelle lumen;proteasome	catalytic activity;enzyme regulator activity;protein binding	Epstein-Barr virus infection;Proteasome	ABC-family proteins mediated transport;Activation of NF-kappaB in B cells;Antigen processing: Ubiquitination & Proteasome degradation;APC/C:Cdc20 mediated degradation of Securin;APC/C:Cdh1 mediated degradation of Cdc20 and other APC/C:Cdh1 targeted proteins in late mitosis/early G1;Asymmetric localization of PCP proteins;AUF1 (hnRNP D0) binds and destabilizes mRNA;Autodegradation of Cdh1 by Cdh1:…				32	PSMD3	O43242	26S proteasome non-ATPase regulatory subunit 3 OS=Homo sapiens OX=9606 GN=PSMD3 PE=1 SV=2
106262000	111891000	111180000	97599000	97656700	99973800	62002400	83985300	69044000	98313300	98789600	87376600	cell organization and biogenesis;metabolic process;regulation of biological process	cytoplasm;cytosol	protein binding;RNA binding	RNA transport	Formation of a pool of free 40S subunits;Formation of the ternary complex, and subsequently, the 43S complex;GTP hydrolysis and joining of the 60S ribosomal subunit;L13a-mediated translational silencing of Ceruloplasmin expression;Ribosomal scanning and start codon recognition;Translation initiation complex formation				32	EIF3C	Q99613	Eukaryotic translation initiation factor 3 subunit C OS=Homo sapiens OX=9606 GN=EIF3C PE=1 SV=1
208006000	197909000	215792000	210600000	214152000	183412000	9621490	11918900	14352300	13907500	31652900	12113500	metabolic process;response to stimulus	membrane;mitochondrion	catalytic activity;nucleotide binding;protein binding;RNA binding		Mitochondrial translation elongation				32	TUFM	P49411	Elongation factor Tu, mitochondrial OS=Homo sapiens OX=9606 GN=TUFM PE=1 SV=2
355655000	377755000	414426000	237376000	272223000	213722000	249731000	270021000	258942000	118454000	123013000	117270000	cell organization and biogenesis;defense response;metabolic process;regulation of biological process;response to stimulus	chromosome;cytoplasm;nucleus	DNA binding;protein binding;RNA binding		PTK6 Regulates Proteins Involved in RNA Processing				32	SFPQ	P23246	Splicing factor, proline- and glutamine-rich OS=Homo sapiens OX=9606 GN=SFPQ PE=1 SV=2
2247190000	2344970000	2228270000	2749970000	2703050000	2944010000	3821470000	3722640000	3778800000	3128150000	3174470000	2989340000	cell organization and biogenesis;metabolic process;regulation of biological process;response to stimulus;transport	cell surface;cytoplasm;cytosol;extracellular;membrane;mitochondrion;nucleus;organelle lumen	enzyme regulator activity;nucleotide binding;protein binding;RNA binding	Antigen processing and presentation;Estrogen signaling pathway;NOD-like receptor signaling pathway;Pathways in cancer;PI3K-Akt signaling pathway;Progesterone-mediated oocyte maturation;Prostate cancer;Protein processing in endoplasmic reticulum	Aryl hydrocarbon receptor signalling;Attenuation phase;HSF1 activation;HSP90 chaperone cycle for steroid hormone receptors (SHR);Neutrophil degranulation;Regulation of actin dynamics for phagocytic cup formation;Sema3A PAK dependent Axon repulsion;The NLRP3 inflammasome;The role of GTSE1 in G2/M progression after G2 checkpoint;Uptake and function of diphtheria toxin				32	HSP90AB1	P08238	Heat shock protein HSP 90-beta OS=Homo sapiens OX=9606 GN=HSP90AB1 PE=1 SV=4
1633020	2251080	2840580	2343180	2083250	1930600	22346100	18562500	18206500	47273000	32788100	39173600	metabolic process;regulation of biological process;transport	cell surface;extracellular;membrane	enzyme regulator activity;protein binding		Platelet degranulation;Post-translational modification: synthesis of GPI-anchored proteins				31	CD109	Q6YHK3	CD109 antigen OS=Homo sapiens OX=9606 GN=CD109 PE=1 SV=2
11578700	12191100	13259700	12093800	12998900	12299700	30258800	20183800	26596100	31579100	25808700	27717300	cell organization and biogenesis	extracellular;organelle lumen	protein binding;RNA binding;structural molecule activity	Protein digestion and absorption	Assembly of collagen fibrils and other multimeric structures;Collagen chain trimerization;Collagen degradation				31	COL14A1	Q05707	Collagen alpha-1(XIV) chain OS=Homo sapiens OX=9606 GN=COL14A1 PE=1 SV=3
12501400	16086000	15127400	21286700	21066000	20429800	13473100	16542500	13014000	15534100	15490300	12159900	cell organization and biogenesis;metabolic process;regulation of biological process;transport	cytoplasm;cytoskeleton;cytosol;endosome;nucleus	catalytic activity;protein binding						31	PTPN23	Q9H3S7	Tyrosine-protein phosphatase non-receptor type 23 OS=Homo sapiens OX=9606 GN=PTPN23 PE=1 SV=1
13872900	14071500	15553000	16514000	17033200	16152900	27820000	27030400	32292900	27764300	22605300	25278300	metabolic process	cytoplasm;cytosol	catalytic activity;metal ion binding;nucleotide binding;protein binding;RNA binding	Aminoacyl-tRNA biosynthesis	Cytosolic tRNA aminoacylation				31	CARS	P49589	Cysteine--tRNA ligase, cytoplasmic OS=Homo sapiens OX=9606 GN=CARS1 PE=1 SV=3
15232400	14256300	15280500	17188300	12444400	11013200	86184100	81332100	80796100	73339600	62532800	75585600	cell differentiation;cell organization and biogenesis;regulation of biological process;transport	cytoplasm;cytoskeleton;cytosol;extracellular;membrane;organelle lumen	metal ion binding;protein binding;RNA binding	Adherens junction;Amoebiasis;Arrhythmogenic right ventricular cardiomyopathy (ARVC);Focal adhesion;Leukocyte transendothelial migration;Regulation of actin cytoskeleton;Systemic lupus erythematosus;Tight junction;Viral carcinogenesis	Nephrin family interactions;Platelet degranulation;Regulation of cytoskeletal remodeling and cell spreading by IPP complex components;Syndecan interactions				31	ACTN1	P12814	Alpha-actinin-1 OS=Homo sapiens OX=9606 GN=ACTN1 PE=1 SV=2
21910200	21588900	22798200	24272600	21733900	22433600	5286990	8202950	5961620	4528510	5022710	3150170	cell organization and biogenesis;cell proliferation;metabolic process;regulation of biological process	cytoplasm;nucleus	protein binding;RNA binding						31	SART3	Q15020	Squamous cell carcinoma antigen recognized by T-cells 3 OS=Homo sapiens OX=9606 GN=SART3 PE=1 SV=1
23436900	22416300	23624000	23253400	26419000	20856900	3465420	3404520	3410490	5371040	8265780	6355260	cell division;cell organization and biogenesis;metabolic process;regulation of biological process;response to stimulus	mitochondrion;nucleus	catalytic activity;DNA binding;metal ion binding;nucleotide binding;protein binding	Base excision repair	APEX1-Independent Resolution of AP Sites via the Single Nucleotide Replacement Pathway;Gap-filling DNA repair synthesis and ligation in GG-NER;Gap-filling DNA repair synthesis and ligation in TC-NER;HDR through MMEJ (alt-NHEJ);Resolution of AP sites via the single-nucleotide replacement pathway				31	LIG3	P49916	DNA ligase 3 OS=Homo sapiens OX=9606 GN=LIG3 PE=1 SV=2
23917600	20711200	20877500	22934800	21815900	23292800	11534400	10346300	10371600	12577600	14000400	12841700	transport	cytoplasm;cytosol;Golgi;membrane	structural molecule activity		COPI-dependent Golgi-to-ER retrograde traffic;COPI-mediated anterograde transport				31	COPG2	Q9UBF2	Coatomer subunit gamma-2 OS=Homo sapiens OX=9606 GN=COPG2 PE=1 SV=1
24514700	25670200	28634100	41776900	39376100	36016000	17441600	1494430	1278180	1209760	1637660	1565270	cellular component movement;metabolic process	cytosol;membrane;mitochondrion;organelle lumen	catalytic activity;metal ion binding;protein binding						31	OGDH	E9PDF2	2-oxoglutarate dehydrogenase, mitochondrial OS=Homo sapiens OX=9606 GN=OGDH PE=1 SV=1
27561400	29005000	27390800	29388800	27247500	26809900	27909800	33338300	29845700	27991300	26498600	25214200	metabolic process;regulation of biological process;transport	cytoplasm;cytosol;nucleus	catalytic activity;nucleotide binding;protein binding;RNA binding	Ubiquitin mediated proteolysis	Antigen processing: Ubiquitination & Proteasome degradation				31	UBE2O	Q9C0C9	(E3-independent) E2 ubiquitin-conjugating enzyme OS=Homo sapiens OX=9606 GN=UBE2O PE=1 SV=3
28279000	25075000	20257700	25828500	25955100	24048800	6666450	9430630	7866680	10797400	95992100	6796770	cell organization and biogenesis;cellular component movement;metabolic process;regulation of biological process;transport	cytoplasm;Golgi;membrane	transporter activity	Lysosome					31	AP3D1	O14617	AP-3 complex subunit delta-1 OS=Homo sapiens OX=9606 GN=AP3D1 PE=1 SV=1
28779800	26504500	30524700	24703000	23391500	24620700	22796000	19671000	26628400	23675900	22333700	27248300	metabolic process	membrane	catalytic activity;metal ion binding		Golgi Associated Vesicle Biogenesis				31	CPD	O75976	Carboxypeptidase D OS=Homo sapiens OX=9606 GN=CPD PE=1 SV=2
41009600	38798800	38293700	34279500	42129000	33614800	11715200	18151600	10387000	17032300	19472800	13345200	metabolic process		catalytic activity;nucleotide binding		Carboxyterminal post-translational modifications of tubulin				31	TTLL12	Q14166	Tubulin--tyrosine ligase-like protein 12 OS=Homo sapiens OX=9606 GN=TTLL12 PE=1 SV=2
41121000	43617000	42617900	41243800	38945400	39411700	83515100	76275500	89827700	77038100	72414400	73968500	metabolic process;transport	cytoplasm;cytosol;extracellular;organelle lumen	catalytic activity;metal ion binding;protein binding	Amino sugar and nucleotide sugar metabolism;Galactose metabolism;Glycolysis / Gluconeogenesis;Metabolic pathways;Pentose phosphate pathway;Purine metabolism;Starch and sucrose metabolism	Galactose catabolism;Glycogen breakdown (glycogenolysis);Glycogen synthesis;Neutrophil degranulation;Pentose phosphate pathway (hexose monophosphate shunt)				31	PGM2	Q96G03	Phosphoglucomutase-2 OS=Homo sapiens OX=9606 GN=PGM2 PE=1 SV=4
45244000	43710000	47013000	65262400	52790600	53516500	13747900	16662100	11169200	17598900	17592600	11882400	metabolic process;transport	membrane;mitochondrion	catalytic activity;nucleotide binding;transporter activity	Metabolic pathways;Nicotinate and nicotinamide metabolism	Citric acid cycle (TCA cycle)				31	NNT	Q13423	NAD(P) transhydrogenase, mitochondrial OS=Homo sapiens OX=9606 GN=NNT PE=1 SV=3
51320700	52387400	55146700	42324300	44550900	38746800	7967190	10875600	7267850	7176220	8001760	9676850	metabolic process	nucleus	protein binding;RNA binding	Spliceosome	mRNA Splicing - Major Pathway				31	U2SURP	O15042	U2 snRNP-associated SURP motif-containing protein OS=Homo sapiens OX=9606 GN=U2SURP PE=1 SV=2
132318000	126569000	144231000	144995000	138684000	120429000	67157300	135612000	49507000	54064200	52372200	111794000	cell communication;cellular homeostasis;metabolic process;regulation of biological process;response to stimulus;transport	endoplasmic reticulum;endosome;Golgi;membrane	catalytic activity;metal ion binding;nucleotide binding;protein binding;transporter activity	Adrenergic signaling in cardiomyocytes;Aldosterone-regulated sodium reabsorption;Bile secretion;cAMP signaling pathway;Carbohydrate digestion and absorption;Cardiac muscle contraction;cGMP-PKG signaling pathway;Endocrine and other factor-regulated calcium reabsorption;Gastric acid secretion;Insulin secretion;Mineral absorption;Pancreatic secretion;Protein digestion and absorption;Proximal tubule …	Ion homeostasis;Ion transport by P-type ATPases				31	ATP1A1	P05023	Sodium/potassium-transporting ATPase subunit alpha-1 OS=Homo sapiens OX=9606 GN=ATP1A1 PE=1 SV=1
148687000	154131000	145477000	160734000	160175000	158590000	93230500	106591000	100560000	128143000	137159000	114656000	cell proliferation;metabolic process;response to stimulus	cytosol;membrane	catalytic activity;nucleotide binding;protein binding	Metabolic pathways;Pyrimidine metabolism	Interconversion of nucleotide di- and triphosphates				31	CTPS1	P17812	CTP synthase 1 OS=Homo sapiens OX=9606 GN=CTPS1 PE=1 SV=2
175243000	184997000	170355000	183619000	185721000	185721000	366697000	356976000	348335000	323928000	295035000	318243000	metabolic process;regulation of biological process;response to stimulus;transport	cytoplasm;cytosol;extracellular;membrane;organelle lumen	catalytic activity;enzyme regulator activity;protein binding;RNA binding		Neutrophil degranulation;RAB GEFs exchange GTP for GDP on RABs;Rho GTPase cycle				31	GDI2	P50395	Rab GDP dissociation inhibitor beta OS=Homo sapiens OX=9606 GN=GDI2 PE=1 SV=2
183693000	159263000	177847000	167376000	169593000	152199000	53474700	46747300	76741300	49372600	51889200	60245400	metabolic process;response to stimulus;transport	cell surface;membrane;mitochondrion;organelle lumen	catalytic activity;protein binding;RNA binding	2-Oxocarboxylic acid metabolism;Alanine, aspartate and glutamate metabolism;Arginine and proline metabolism;Arginine biosynthesis;Biosynthesis of amino acids;Carbon metabolism;Cysteine and methionine metabolism;Fat digestion and absorption;Metabolic pathways;Phenylalanine metabolism;Phenylalanine, tyrosine and tryptophan biosynthesis;Tyrosine metabolism	Amino acid synthesis and interconversion (transamination);Gluconeogenesis;Glyoxylate metabolism and glycine degradation				31	GOT2	P00505	Aspartate aminotransferase, mitochondrial OS=Homo sapiens OX=9606 GN=GOT2 PE=1 SV=3
187240000	196127000	186309000	158647000	172081000	141634000	237263000	257153000	283387000	187114000	163330000	126440000	regulation of biological process	cytoplasm;cytosol;membrane;nucleus	protein binding;RNA binding						31	SERBP1	Q8NC51	Plasminogen activator inhibitor 1 RNA-binding protein OS=Homo sapiens OX=9606 GN=SERBP1 PE=1 SV=2
207091000	210186000	189791000	233406000	230807000	227307000	263330000	276868000	266877000	255142000	236086000	235053000	metabolic process	cytoplasm;cytosol;nucleus	catalytic activity	Carbon metabolism;Glutathione metabolism;Metabolic pathways;Pentose phosphate pathway	Pentose phosphate pathway (hexose monophosphate shunt)				31	PGD	P52209	6-phosphogluconate dehydrogenase, decarboxylating OS=Homo sapiens OX=9606 GN=PGD PE=1 SV=3
6357280	6854500	4985950	6902020	6867320	6601150	222143000	205999000	231065000	300193000	256124000	377254000	metabolic process;regulation of biological process;response to stimulus	cytosol;extracellular	catalytic activity;metal ion binding		Defective B3GALTL causes Peters-plus syndrome (PpS);Degradation of the extracellular matrix;O-glycosylation of TSR domain-containing proteins				30	ADAMTS1	Q9UHI8	A disintegrin and metalloproteinase with thrombospondin motifs 1 OS=Homo sapiens OX=9606 GN=ADAMTS1 PE=1 SV=4
9018040	7827100	5567620	12598200	12185300	11997300	70074400	33906800	56614100	86215100	90869300	94161000	cell death;cell differentiation;cell growth;cell organization and biogenesis;cellular component movement;development;regulation of biological process;response to stimulus	cell surface;cytoplasm;extracellular;membrane	enzyme regulator activity;metal ion binding;protein binding;receptor activity;signal transducer activity	Axon guidance	Activation of RAC1;Inactivation of CDC42 and RAC1;Netrin-1 signaling;Regulation of commissural axon pathfinding by SLIT and ROBO;Regulation of expression of SLITs and ROBOs;Role of ABL in ROBO-SLIT signaling;SLIT2:ROBO1 increases RHOA activity				30	SLIT2	O94813	Slit homolog 2 protein OS=Homo sapiens OX=9606 GN=SLIT2 PE=1 SV=1
23939700	26541100	24714900	20268000	21376400	19383000	16949300	18645500	17829000	20163000	21302200	18786000	cell organization and biogenesis;metabolic process;regulation of biological process;response to stimulus	chromosome;cytoplasm;cytoskeleton;cytosol;endoplasmic reticulum;Golgi;membrane;nucleus;vacuole	catalytic activity;metal ion binding;protein binding	Alzheimer's disease;Apoptosis;Focal adhesion;Protein processing in endoplasmic reticulum	Degradation of the extracellular matrix;Deregulated CDK5 triggers multiple neurodegenerative pathways in Alzheimer's disease models				30	CAPN2	P17655	Calpain-2 catalytic subunit OS=Homo sapiens OX=9606 GN=CAPN2 PE=1 SV=6
24317600	25152300	25018000	22725200	20771800	27396400	10653800	12011900	9343400	11142500	11490600	8102170	cell organization and biogenesis;metabolic process;regulation of biological process;response to stimulus	cytoplasm;cytosol;nucleus	enzyme regulator activity;protein binding;signal transducer activity		HATs acetylate histones				30	IKBKAP;ELP1	O95163	Elongator complex protein 1 OS=Homo sapiens OX=9606 GN=ELP1 PE=1 SV=3
25844500	23179400	24786200	30786700	32743800	27912600	13221900	18864000	11563500	10278000	10708000	12110300									30		A0A669KB89	Protein scribble homolog OS=Homo sapiens OX=9606 GN=SCRIB PE=1 SV=1
26820300	27875100	24972800	27128700	26071600	27499000	21284600	24130700	22065900	19311900	19491800	15359800	cell division;cell organization and biogenesis;metabolic process	cytosol;membrane;nucleus	protein binding						30	MCMBP	Q9BTE3	Mini-chromosome maintenance complex-binding protein OS=Homo sapiens OX=9606 GN=MCMBP PE=1 SV=2
27141700	27097800	28067000	30920300	29313600	28824600	5995380	4597120	6676230	3275730	3935580	4969860	metabolic process;regulation of biological process	membrane;nucleus	catalytic activity;nucleotide binding;protein binding;RNA binding	Ribosome biogenesis in eukaryotes	rRNA modification in the nucleus and cytosol				30	NAT10	Q9H0A0	RNA cytidine acetyltransferase OS=Homo sapiens OX=9606 GN=NAT10 PE=1 SV=2
29921500	29570600	30881200	27246000	31751100	24987100	6683630	3527020	3329470	1608850	2381830	1856790	metabolic process;regulation of biological process;response to stimulus	cytosol;nucleus	protein binding;RNA binding						30	RRP1B	Q14684	Ribosomal RNA processing protein 1 homolog B OS=Homo sapiens OX=9606 GN=RRP1B PE=1 SV=3
33333500	34077200	37435500	27563600	26884200	25622300	43174900	54969400	40314500	26745300	23047200	40556300	cell death;cell organization and biogenesis;metabolic process;regulation of biological process;response to stimulus	cytoplasm	catalytic activity;nucleotide binding;protein binding	Oocyte meiosis					30	SLK	Q9H2G2	STE20-like serine/threonine-protein kinase OS=Homo sapiens OX=9606 GN=SLK PE=1 SV=1
33597900	32443600	37247700	38147800	37447400	36917600	4599970	5923200	4177390	4250530	6180800	3896950	cell differentiation;metabolic process;regulation of biological process;response to stimulus	cytoplasm;cytosol;endoplasmic reticulum;membrane	catalytic activity;protein binding		Antigen processing: Ubiquitination & Proteasome degradation				30	UFL1	O94874	E3 UFM1-protein ligase 1 OS=Homo sapiens OX=9606 GN=UFL1 PE=1 SV=2
41348900	37924500	37697300	44477900	43878800	45591000	30415700	36965100	29649500	41696000	41455000	29163400	cell organization and biogenesis;regulation of biological process;response to stimulus;transport	cytoplasm;cytosol;endosome;membrane;mitochondrion;vacuole	protein binding;transporter activity	Endocytosis	WNT ligand biogenesis and trafficking				30	VPS35	Q96QK1	Vacuolar protein sorting-associated protein 35 OS=Homo sapiens OX=9606 GN=VPS35 PE=1 SV=2
53913900	54108800	55192000	60934300	61980600	57150500	16685100	18805600	16288100	15569500	15648100	12403600	cell organization and biogenesis;response to stimulus;transport	cytoplasm;cytosol;endoplasmic reticulum	protein binding;RNA binding	Protein export	SRP-dependent cotranslational protein targeting to membrane				30	SRP72	O76094	Signal recognition particle subunit SRP72 OS=Homo sapiens OX=9606 GN=SRP72 PE=1 SV=3
57988300	52538500	52988700	51462700	48792700	46978500	43400100	41749400	40562100	37194200	41266600	37054800	cellular homeostasis;metabolic process;regulation of biological process;response to stimulus;transport	cytosol;membrane;mitochondrion	catalytic activity;nucleotide binding;transporter activity	Collecting duct acid secretion;Epithelial cell signaling in Helicobacter pylori infection;Metabolic pathways;mTOR signaling pathway;Oxidative phosphorylation;Phagosome;Rheumatoid arthritis;Synaptic vesicle cycle;Vibrio cholerae infection	Insulin receptor recycling;Ion channel transport;ROS, RNS production in phagocytes;Transferrin endocytosis and recycling				30	ATP6V1A	P38606	V-type proton ATPase catalytic subunit A OS=Homo sapiens OX=9606 GN=ATP6V1A PE=1 SV=2
83412000	93872100	86527100	72064000	77959600	81837700	86748000	82849200	79659000	82922800	68620800	55123500	response to stimulus;transport	cytoplasm;cytosol;endoplasmic reticulum;Golgi;membrane	RNA binding		COPI-dependent Golgi-to-ER retrograde traffic;COPI-mediated anterograde transport				30	ARCN1	P48444	Coatomer subunit delta OS=Homo sapiens OX=9606 GN=ARCN1 PE=1 SV=1
84396800	80348900	77716600	86560000	86931300	84578500	72178400	74568500	65074100	67052700	62020200	54530300	metabolic process;regulation of biological process;response to stimulus;transport	cytoplasm;cytosol;extracellular;membrane;organelle lumen;proteasome	catalytic activity;protein binding	Epstein-Barr virus infection;Proteasome	ABC-family proteins mediated transport;Activation of NF-kappaB in B cells;Antigen processing: Ubiquitination & Proteasome degradation;APC/C:Cdc20 mediated degradation of Securin;APC/C:Cdh1 mediated degradation of Cdc20 and other APC/C:Cdh1 targeted proteins in late mitosis/early G1;Asymmetric localization of PCP proteins;AUF1 (hnRNP D0) binds and destabilizes mRNA;Autodegradation of Cdh1 by Cdh1:…				30	PSMD12	O00232	26S proteasome non-ATPase regulatory subunit 12 OS=Homo sapiens OX=9606 GN=PSMD12 PE=1 SV=3
154140000	157413000	167307000	121583000	128609000	137712000	24236700	28649100	25724500	17944700	23161100	16818500	cell differentiation;cell growth;cell organization and biogenesis;metabolic process;regulation of biological process;response to stimulus	cytoplasm;membrane;nucleus;spliceosomal complex	catalytic activity;nucleotide binding;protein binding;RNA binding						30	DDX5	J3KTA4	DEAD box protein 5 OS=Homo sapiens OX=9606 GN=DDX5 PE=1 SV=1
176765000	182344000	174089000	169848000	171677000	172901000	162099000	177698000	165015000	155956000	153873000	117596000	cell division;cell organization and biogenesis;metabolic process;regulation of biological process;response to stimulus	cytoplasm;cytoskeleton;cytosol;membrane;nucleus	catalytic activity;nucleotide binding;protein binding	Wnt signaling pathway	Deposition of new CENPA-containing nucleosomes at the centromere;DNA Damage Recognition in GG-NER;Formation of the beta-catenin:TCF transactivating complex;HATs acetylate histones;Telomere Extension By Telomerase;Ub-specific processing proteases;UCH proteinases				30	RUVBL1	Q9Y265	RuvB-like 1 OS=Homo sapiens OX=9606 GN=RUVBL1 PE=1 SV=1
368170000	366139000	367452000	305640000	306911000	324015000	56897800	89304000	51213600	34088400	47143600	23847900	cell organization and biogenesis;metabolic process;transport	cytoplasm;cytosol;endoplasmic reticulum;membrane;nucleus;ribosome	protein binding;RNA binding;structural molecule activity	Ribosome	Eukaryotic Translation Termination;Formation of a pool of free 40S subunits;GTP hydrolysis and joining of the 60S ribosomal subunit;L13a-mediated translational silencing of Ceruloplasmin expression;Major pathway of rRNA processing in the nucleolus and cytosol;Nonsense Mediated Decay (NMD) enhanced by the Exon Junction Complex (EJC);Nonsense Mediated Decay (NMD) independent of the Exon Junction Co…				30	RPL4	P36578	60S ribosomal protein L4 OS=Homo sapiens OX=9606 GN=RPL4 PE=1 SV=5
404780000	398981000	437899000	321567000	332391000	285866000	188203000	185338000	160261000	85160000	106189000	80118700	defense response;metabolic process;regulation of biological process;response to stimulus	membrane;nucleus	DNA binding;protein binding;RNA binding						30	NONO	Q15233	Non-POU domain-containing octamer-binding protein OS=Homo sapiens OX=9606 GN=NONO PE=1 SV=4
410398000	436113000	410360000	344929000	321122000	344307000	372264000	415842000	388628000	342917000	356038000	319328000	metabolic process;response to stimulus	cytoplasm;cytosol;endoplasmic reticulum;membrane;nucleus	catalytic activity;protein binding;RNA binding	Legionellosis	Eukaryotic Translation Elongation				30	EEF1G	P26641	Elongation factor 1-gamma OS=Homo sapiens OX=9606 GN=EEF1G PE=1 SV=3
819343000	881688000	841276000	888392000	940594000	917005000	1798770000	1701530000	1728660000	1331600000	1207660000	1113550000	cell organization and biogenesis;cellular homeostasis;metabolic process;regulation of biological process;transport	cytoplasm;cytoskeleton;cytosol;extracellular;membrane;nucleus;organelle lumen	catalytic activity;protein binding;RNA binding	Biosynthesis of amino acids;Carbon metabolism;Fructose and mannose metabolism;Glycolysis / Gluconeogenesis;HIF-1 signaling pathway;Metabolic pathways;Pentose phosphate pathway	Gluconeogenesis;Glycolysis;Neutrophil degranulation;Platelet degranulation				30	ALDOA	P04075	Fructose-bisphosphate aldolase A OS=Homo sapiens OX=9606 GN=ALDOA PE=1 SV=2
12281900	13045200	13230400	15839600	15096800	13551400	11321900	12270600	9568540	4474450	4662410	4379810			protein binding;RNA binding						29		A0A0U1RQK7	Eukaryotic translation initiation factor 4 gamma 3 OS=Homo sapiens OX=9606 GN=EIF4G3 PE=1 SV=1
14115300	11058500	15255000	13600200	13791300	13130300	1528280	1071130	1211230	1470900	1128470	1087960	cell organization and biogenesis;metabolic process;regulation of biological process;response to stimulus	chromosome;nucleus	catalytic activity;metal ion binding;nucleotide binding;protein binding		B-WICH complex positively regulates rRNA expression;Recruitment and ATM-mediated phosphorylation of repair and signaling proteins at DNA double strand breaks				29	BAZ1B	Q9UIG0	Tyrosine-protein kinase BAZ1B OS=Homo sapiens OX=9606 GN=BAZ1B PE=1 SV=2
16401600	16614100	16468800	14999000	16017800	14967400	13711500	14738400	14267600	10537800	11384400	7004380	cell organization and biogenesis	cytoplasm;cytoskeleton;cytosol;membrane	protein binding	Focal adhesion;MAPK signaling pathway;Proteoglycans in cancer;Salmonella infection	Cell-extracellular matrix interactions				29	FLNC	Q14315	Filamin-C OS=Homo sapiens OX=9606 GN=FLNC PE=1 SV=3
18708500	20931300	20241600	20233200	19864800	18735400	10995800	10072000	10175600	10934700	11322100	8007890	cell organization and biogenesis;cellular component movement	cytoplasm	protein binding						29	HEATR2;DNAAF5	Q86Y56	Dynein assembly factor 5, axonemal OS=Homo sapiens OX=9606 GN=DNAAF5 PE=1 SV=4
23235600	26592300	28915400	28508300	31465800	25556200	11913600	14281700	14897300	9900400	11151800	18474200		cytoplasm;cytoskeleton;cytosol;membrane	protein binding						29	CEP170	Q5SW79	Centrosomal protein of 170 kDa OS=Homo sapiens OX=9606 GN=CEP170 PE=1 SV=1
31169400	32613700	34219700	35160000	35223400	34104200	14926200	13705400	13012100	8169200	8768120	7432230	cell death;cell organization and biogenesis;metabolic process;regulation of biological process;response to stimulus	cytoplasm;nucleus;organelle lumen;spliceosomal complex	enzyme regulator activity;protein binding;RNA binding		Regulation of HSF1-mediated heat shock response				29	CCAR2;KIAA1967	Q8N163	Cell cycle and apoptosis regulator protein 2 OS=Homo sapiens OX=9606 GN=CCAR2 PE=1 SV=2
33157200	37594200	31637700	38321000	36018200	34700200	30724800	31622400	30604800	29150500	34152100	32115300	cell organization and biogenesis;metabolic process;response to stimulus	cytoplasm;cytoskeleton	protein binding		Post-chaperonin tubulin folding pathway				29	TBCE	Q15813	Tubulin-specific chaperone E OS=Homo sapiens OX=9606 GN=TBCE PE=1 SV=1
35117400	33579500	61048200	38847500	34606700	35791000	52036000	52124200	53988200	54175400	53540100	45259800	metabolic process	extracellular;membrane	catalytic activity;metal ion binding						29	RNPEP	Q9H4A4	Aminopeptidase B OS=Homo sapiens OX=9606 GN=RNPEP PE=1 SV=2
50910700	53933900	51068700	53590200	53457600	48949800	33200400	37514100	33901700	27765300	31130000	23243900	metabolic process		catalytic activity;protein binding;RNA binding						29	LRRC47	Q8N1G4	Leucine-rich repeat-containing protein 47 OS=Homo sapiens OX=9606 GN=LRRC47 PE=1 SV=1
53849400	53720300	54208600	58771900	54085700	54598200	84951800	84010200	83744400	63532100	59195400	58531000	cell death;regulation of biological process	cytoplasm;membrane;nucleus;spliceosomal complex	protein binding;RNA binding						29	API5	Q9BZZ5	Apoptosis inhibitor 5 OS=Homo sapiens OX=9606 GN=API5 PE=1 SV=3
66325000	71209600	66600700	56370500	59785800	57925700	41624700	42183300	42067200	24562700	26355300	31172300									29		A0A6I8PU73	DnaJ homolog subfamily C member 7 OS=Homo sapiens OX=9606 GN=DNAJC7 PE=1 SV=1
69610700	66613200	68478300	72647600	74897800	69562100	41916700	42796200	43339000	54654200	56833200	36849500	cell organization and biogenesis;cellular homeostasis;metabolic process;regulation of biological process;response to stimulus	nucleus	DNA binding;metal ion binding;protein binding	DNA replication;Fanconi anemia pathway;Homologous recombination;Mismatch repair;Nucleotide excision repair	Activation of ATR in response to replication stress;Activation of the pre-replicative complex;Dual Incision in GG-NER;Dual incision in TC-NER;Fanconi Anemia Pathway;Formation of Incision Complex in GG-NER;G2/M DNA damage checkpoint;Gap-filling DNA repair synthesis and ligation in GG-NER;Gap-filling DNA repair synthesis and ligation in TC-NER;HDR through Single Strand Annealing (SSA);HSF1 activati…				29	RPA1	P27694	Replication protein A 70 kDa DNA-binding subunit OS=Homo sapiens OX=9606 GN=RPA1 PE=1 SV=2
77667400	71824400	81267900	81808900	78592800	72194900	5716550	6320630	5204130	4401450	6722160	3605510	cell communication;metabolic process;response to stimulus;transport	membrane;mitochondrion	protein binding;transporter activity		Mitochondrial protein import;Pink/Parkin Mediated Mitophagy;Ub-specific processing proteases				29	TOMM70A;TOMM70	O94826	Mitochondrial import receptor subunit TOM70 OS=Homo sapiens OX=9606 GN=TOMM70 PE=1 SV=1
77754900	81711600	74255200	73564200	70362500	74948000	37352000	50336700	36831300	49253900	45887600	35259500	cell organization and biogenesis;metabolic process	cytoplasm;cytosol;membrane	catalytic activity;metal ion binding;nucleotide binding;protein binding;RNA binding	Aminoacyl-tRNA biosynthesis	Cytosolic tRNA aminoacylation				29	FARSB	Q9NSD9	Phenylalanine--tRNA ligase beta subunit OS=Homo sapiens OX=9606 GN=FARSB PE=1 SV=3
79690500	73228300	81640200	86086300	81771100	76481400	28428500	24954900	27462000	27883800	27141800	24593300	cell death;metabolic process;regulation of biological process;response to stimulus	cytoplasm;nucleus	DNA binding;protein binding;RNA binding						29	BCLAF1	Q9NYF8	Bcl-2-associated transcription factor 1 OS=Homo sapiens OX=9606 GN=BCLAF1 PE=1 SV=2
80884600	79334000	77132200	79506000	77564900	79533500	72256300	79730800	70702200	65517100	66114800	64083800	cell differentiation;cell organization and biogenesis;metabolic process;regulation of biological process;response to stimulus;transport	cytoplasm;cytosol;extracellular;membrane;nucleus;organelle lumen;proteasome	catalytic activity;protein binding;structural molecule activity	Epstein-Barr virus infection;Proteasome	ABC-family proteins mediated transport;Activation of NF-kappaB in B cells;Antigen processing: Ubiquitination & Proteasome degradation;APC/C:Cdc20 mediated degradation of Securin;APC/C:Cdh1 mediated degradation of Cdc20 and other APC/C:Cdh1 targeted proteins in late mitosis/early G1;Asymmetric localization of PCP proteins;AUF1 (hnRNP D0) binds and destabilizes mRNA;Autodegradation of Cdh1 by Cdh1:…				29	PSMD11	O00231	26S proteasome non-ATPase regulatory subunit 11 OS=Homo sapiens OX=9606 GN=PSMD11 PE=1 SV=3
82291900	62355700	82168700	100391000	92695100	98544500	9852560	9601450	13242800	12773300	16765700	10713900	cell organization and biogenesis;metabolic process;response to stimulus	membrane;mitochondrion;organelle lumen	catalytic activity;metal ion binding;protein binding	Butanoate metabolism;Carbon metabolism;Fatty acid degradation;Fatty acid metabolism;Glyoxylate and dicarboxylate metabolism;Lysine degradation;Metabolic pathways;Propanoate metabolism;Pyruvate metabolism;Synthesis and degradation of ketone bodies;Terpenoid backbone biosynthesis;Tryptophan metabolism;Valine, leucine and isoleucine degradation	Branched-chain amino acid catabolism;Synthesis of Ketone Bodies;Utilization of Ketone Bodies				29	ACAT1	P24752	Acetyl-CoA acetyltransferase, mitochondrial OS=Homo sapiens OX=9606 GN=ACAT1 PE=1 SV=1
87490800	93000800	89566100	76097000	79969400	74934700	82262200	90379100	84945500	93215300	93956000	93883800	metabolic process;regulation of biological process;response to stimulus;transport	cytoplasm;cytosol;membrane;nucleus;proteasome	catalytic activity;nucleotide binding;protein binding;RNA binding	Epstein-Barr virus infection;Proteasome	ABC-family proteins mediated transport;Activation of NF-kappaB in B cells;Antigen processing: Ubiquitination & Proteasome degradation;APC/C:Cdc20 mediated degradation of Securin;APC/C:Cdh1 mediated degradation of Cdc20 and other APC/C:Cdh1 targeted proteins in late mitosis/early G1;Asymmetric localization of PCP proteins;AUF1 (hnRNP D0) binds and destabilizes mRNA;Autodegradation of Cdh1 by Cdh1:…				29	PSMC4	P43686	26S proteasome regulatory subunit 6B OS=Homo sapiens OX=9606 GN=PSMC4 PE=1 SV=2
129125000	134707000	136819000	103854000	107723000	101838000	74687800	83307800	83504300	99356200	85881000	82649800	cell division;cell organization and biogenesis;regulation of biological process;response to stimulus	chromosome;cytoplasm;cytoskeleton;cytosol;membrane;nucleus	protein binding;RNA binding		Amplification of signal from unattached kinetochores via a MAD2 inhibitory signal;Resolution of Sister Chromatid Cohesion;RHO GTPases Activate Formins;Separation of Sister Chromatids				29	RCC2	Q9P258	Protein RCC2 OS=Homo sapiens OX=9606 GN=RCC2 PE=1 SV=2
181008000	194004000	186982000	186105000	192211000	186678000	106058000	120708000	105809000	121499000	133065000	89987300	metabolic process	cytosol	catalytic activity;nucleotide binding	Biosynthesis of amino acids;Carbon metabolism;Glycine, serine and threonine metabolism;Metabolic pathways	Serine biosynthesis				29	PHGDH	O43175	D-3-phosphoglycerate dehydrogenase OS=Homo sapiens OX=9606 GN=PHGDH PE=1 SV=4
1382890000	1422330000	1343320000	1291400000	1262610000	1212670000	2936650000	2964620000	3145530000	2841010000	2788730000	2999630000	metabolic process	cytoplasm;cytosol;membrane;mitochondrion	catalytic activity;nucleotide binding;protein binding	Cysteine and methionine metabolism;Glucagon signaling pathway;Glycolysis / Gluconeogenesis;Metabolic pathways;Propanoate metabolism;Pyruvate metabolism	Pyruvate metabolism				29	LDHB	P07195	L-lactate dehydrogenase B chain OS=Homo sapiens OX=9606 GN=LDHB PE=1 SV=2
5082460	5182650	5024140	4489420	5015800	4703550	26366800	17885200	21789100	37058900	33646300	39645300			catalytic activity;protein binding						28	CILP2	K7EPJ4	Cartilage intermediate layer protein 2 OS=Homo sapiens OX=9606 GN=CILP2 PE=1 SV=1
10368700	11055100	9873080	11363000	10925900	11673300	164848000	148961000	158568000	179439000	190549000	233372000	cell differentiation;cell organization and biogenesis;cellular component movement;metabolic process;regulation of biological process	cell surface;cytoplasm;cytoskeleton;membrane;organelle lumen	metal ion binding;protein binding	Arrhythmogenic right ventricular cardiomyopathy (ARVC);Cell adhesion molecules (CAMs)	Adherens junctions interactions;CDO in myogenesis;Post-translational protein phosphorylation;Regulation of Insulin-like Growth Factor (IGF) transport and uptake by Insulin-like Growth Factor Binding Proteins (IGFBPs)				28	CDH2	P19022	Cadherin-2 OS=Homo sapiens OX=9606 GN=CDH2 PE=1 SV=4
12928800	11989500	11215500	13645000	13556600	12258700	23607000	27095500	21251000	18860700	14931900	16026300	metabolic process	cytoplasm;cytosol;Golgi	catalytic activity;protein binding						28	NAA25	Q14CX7	N-alpha-acetyltransferase 25, NatB auxiliary subunit OS=Homo sapiens OX=9606 GN=NAA25 PE=1 SV=1
15185400	11362700	14890100	12553700	12030800	9691950	16176800	13923500	15813800	11076400	11512000	11927700	metabolic process;regulation of biological process;response to stimulus	chromosome;nucleus	protein binding		G2/M DNA damage checkpoint;Nonhomologous End-Joining (NHEJ);Processing of DNA double-strand break ends;Recruitment and ATM-mediated phosphorylation of repair and signaling proteins at DNA double strand breaks;SUMOylation of DNA damage response and repair proteins;TP53 Regulates Transcription of DNA Repair Genes				28	MDC1	Q14676	Mediator of DNA damage checkpoint protein 1 OS=Homo sapiens OX=9606 GN=MDC1 PE=1 SV=3
18130700	18067300	18462000	22356800	22309600	24443100	14099600	19601000	15295000	20503800	20297500	16045900	transport	cytoplasm;cytosol;nucleus	protein binding;RNA binding	RNA transport	tRNA processing in the nucleus				28	XPOT	O43592	Exportin-T OS=Homo sapiens OX=9606 GN=XPOT PE=1 SV=2
19363500	16536400	20830000	17832200	21561700	18081700	86717800	57152300	74852200	166277000	146981000	149093000	metabolic process	extracellular;Golgi;membrane	catalytic activity;metal ion binding;protein binding	Metabolic pathways;Mucin type O-glycan biosynthesis	COPI-independent Golgi-to-ER retrograde traffic;O-linked glycosylation of mucins				28	GALNT2	Q10471	Polypeptide N-acetylgalactosaminyltransferase 2 OS=Homo sapiens OX=9606 GN=GALNT2 PE=1 SV=1
20885400	20454200	24429400	25384800	25356500	28553700	17162700	25978600	17060800	16531800	20652200	10714700	metabolic process	cytoplasm;cytosol;nucleus	protein binding	RNA degradation	mRNA decay by 3' to 5' exoribonuclease				28	TTC37	Q6PGP7	Tetratricopeptide repeat protein 37 OS=Homo sapiens OX=9606 GN=TTC37 PE=1 SV=1
25850100	30295200	30932500	30119800	30486800	28074900	34635100	35934300	38480800	27813100	27903900	27604600	cell death;metabolic process;regulation of biological process	cytoplasm	DNA binding;protein binding;RNA binding		mRNA Splicing - Major Pathway				28	CCAR1	Q8IX12	Cell division cycle and apoptosis regulator protein 1 OS=Homo sapiens OX=9606 GN=CCAR1 PE=1 SV=2
27993800	31112700	26361600	37429500	35828000	31757600	20317600	24218100	18069700	37386000	36704900	35297500	metabolic process;regulation of biological process;response to stimulus	cytoplasm;cytosol;membrane;nucleus	catalytic activity;nucleotide binding;protein binding	Carbon metabolism;Central carbon metabolism in cancer;Glutathione metabolism;Metabolic pathways;Pentose phosphate pathway	Pentose phosphate pathway (hexose monophosphate shunt);TP53 Regulates Metabolic Genes				28	G6PD	P11413	Glucose-6-phosphate 1-dehydrogenase OS=Homo sapiens OX=9606 GN=G6PD PE=1 SV=4
32999400	34192700	32860800	31469200	34452500	30097000	36141200	37774100	34311800	33244500	29681900	22904700	cell organization and biogenesis;transport	cytoplasm;cytosol;membrane	metal ion binding;protein binding						28	SEC23A	F5H365	Protein transport protein SEC23 OS=Homo sapiens OX=9606 GN=SEC23A PE=1 SV=1
41907200	38743800	37763100	48534300	48483800	50768700	32729100	33693400	33231400	25145000	19526600	19032500	cell organization and biogenesis;cellular component movement;metabolic process;regulation of biological process;response to stimulus;transport	cytosol;membrane	protein binding;transporter activity	Endocrine and other factor-regulated calcium reabsorption;Endocytosis;Huntington's disease;Synaptic vesicle cycle	Cargo recognition for clathrin-mediated endocytosis;EPH-ephrin mediated repulsion of cells;LDL clearance;MHC class II antigen presentation;Nef Mediated CD4 Down-regulation;Nef Mediated CD8 Down-regulation;Recycling pathway of L1;Retrograde neurotrophin signalling;Trafficking of GluR2-containing AMPA receptors;VLDLR internalisation and degradation;WNT5A-dependent internalization of FZD2, FZD5 and …				28	AP2A1	O95782	AP-2 complex subunit alpha-1 OS=Homo sapiens OX=9606 GN=AP2A1 PE=1 SV=3
45925000	51139600	46069400	43057300	46202100	40488800	38999500	43809900	38006000	32714700	39080400	31207500	cell division;cell organization and biogenesis;cellular component movement;regulation of biological process;transport	chromosome;cytoplasm;cytoskeleton;cytosol;membrane	catalytic activity;motor activity;nucleotide binding;protein binding;RNA binding	Phagosome;Salmonella infection;Vasopressin-regulated water reabsorption	Amplification of signal from unattached kinetochores via a MAD2 inhibitory signal;COPI-independent Golgi-to-ER retrograde traffic;COPI-mediated anterograde transport;HSP90 chaperone cycle for steroid hormone receptors (SHR);MHC class II antigen presentation;Neutrophil degranulation;Resolution of Sister Chromatid Cohesion;RHO GTPases Activate Formins;Separation of Sister Chromatids				28	DYNC1LI1	Q9Y6G9	Cytoplasmic dynein 1 light intermediate chain 1 OS=Homo sapiens OX=9606 GN=DYNC1LI1 PE=1 SV=3
46115000	52619500	51044900	44977200	44736400	47985200	41965300	47331400	35958200	19428800	25538800	23692600	cell organization and biogenesis;regulation of biological process	cytoplasm;cytosol;membrane;nucleus	protein binding;RNA binding						28	ATXN2L	Q8WWM7	Ataxin-2-like protein OS=Homo sapiens OX=9606 GN=ATXN2L PE=1 SV=2
47037700	31275600	34329900	31706200	32268400	32329400	2026080	3620330	1013900	1243100	1429050	2522980	cell organization and biogenesis;metabolic process;regulation of biological process;response to stimulus;transport	endoplasmic reticulum;Golgi;membrane;mitochondrion	catalytic activity;nucleotide binding;protein binding	Adipocytokine signaling pathway;Fatty acid biosynthesis;Fatty acid degradation;Fatty acid metabolism;Metabolic pathways;Peroxisome;PPAR signaling pathway	Synthesis of very long-chain fatty acyl-CoAs				28	ACSL3	O95573	Long-chain-fatty-acid--CoA ligase 3 OS=Homo sapiens OX=9606 GN=ACSL3 PE=1 SV=3
50682500	45968300	50503400	50427800	51058200	50998500	20810300	18483700	14019200	10634700	11560700	11105200	cell organization and biogenesis;metabolic process;regulation of biological process	chromosome;nucleus	catalytic activity;DNA binding;nucleotide binding;protein binding		B-WICH complex positively regulates rRNA expression;Deposition of new CENPA-containing nucleosomes at the centromere;NoRC negatively regulates rRNA expression;Recruitment and ATM-mediated phosphorylation of repair and signaling proteins at DNA double strand breaks				28	SMARCA5	O60264	SWI/SNF-related matrix-associated actin-dependent regulator of chromatin subfamily A member 5 OS=Homo sapiens OX=9606 GN=SMARCA5 PE=1 SV=1
52128800	52153800	49216600	52321600	51792400	52445900	53292000	59729100	58934300	56098100	57531600	55744800	cell organization and biogenesis;cell proliferation;metabolic process;regulation of biological process	cytoplasm;cytosol;Golgi;nucleus	catalytic activity;DNA binding;nucleotide binding;protein binding	RNA transport	Regulation of TP53 Activity through Methylation;RMTs methylate histone arginines;snRNP Assembly				28	PRMT5	O14744	Protein arginine N-methyltransferase 5 OS=Homo sapiens OX=9606 GN=PRMT5 PE=1 SV=4
67574000	67742500	63660000	86474800	88186300	89254400	71015000	69142200	75546000	114156000	109110000	90967800	cell communication;metabolic process;regulation of biological process;response to stimulus	cytosol	catalytic activity;nucleotide binding;protein binding	Alanine, aspartate and glutamate metabolism;Metabolic pathways	Amino acid synthesis and interconversion (transamination);ATF4 activates genes				28	ASNS	P08243	Asparagine synthetase [glutamine-hydrolyzing] OS=Homo sapiens OX=9606 GN=ASNS PE=1 SV=4
79095900	86309400	92319300	74069900	78404500	69186700	53334400	60323400	54387700	55733100	55438400	36886900	metabolic process;regulation of biological process;response to stimulus;transport	cytoplasm;cytosol;membrane;nucleus;proteasome	catalytic activity;nucleotide binding;protein binding;RNA binding	Epstein-Barr virus infection;Proteasome;Viral carcinogenesis	ABC-family proteins mediated transport;Activation of NF-kappaB in B cells;Antigen processing: Ubiquitination & Proteasome degradation;APC/C:Cdc20 mediated degradation of Securin;APC/C:Cdh1 mediated degradation of Cdc20 and other APC/C:Cdh1 targeted proteins in late mitosis/early G1;Asymmetric localization of PCP proteins;AUF1 (hnRNP D0) binds and destabilizes mRNA;Autodegradation of Cdh1 by Cdh1:…				28	PSMC1	P62191	26S proteasome regulatory subunit 4 OS=Homo sapiens OX=9606 GN=PSMC1 PE=1 SV=1
97820300	108186000	107399000	97418200	109658000	111898000	106704000	108753000	99320300	81417500	83665900	66255000	cell organization and biogenesis;metabolic process;regulation of biological process;response to stimulus;transport	cytosol;extracellular;membrane;nucleus;organelle lumen;proteasome	catalytic activity;protein binding;structural molecule activity	Epstein-Barr virus infection;Proteasome	ABC-family proteins mediated transport;Activation of NF-kappaB in B cells;Antigen processing: Ubiquitination & Proteasome degradation;APC/C:Cdc20 mediated degradation of Securin;APC/C:Cdh1 mediated degradation of Cdc20 and other APC/C:Cdh1 targeted proteins in late mitosis/early G1;Asymmetric localization of PCP proteins;AUF1 (hnRNP D0) binds and destabilizes mRNA;Autodegradation of Cdh1 by Cdh1:…				28	PSMD13	Q9UNM6	26S proteasome non-ATPase regulatory subunit 13 OS=Homo sapiens OX=9606 GN=PSMD13 PE=1 SV=2
255720000	286401000	270041000	280672000	282292000	272457000	327318000	387205000	363894000	414371000	423653000	387605000	defense response;metabolic process;response to stimulus;transport	cytoplasm;cytosol;nucleus	catalytic activity;nucleotide binding;protein binding	Cysteine and methionine metabolism;Metabolic pathways	Defective AHCY causes Hypermethioninemia with S-adenosylhomocysteine hydrolase deficiency (HMAHCHD);Metabolism of ingested SeMet, Sec, MeSec into H2Se;Methylation;Sulfur amino acid metabolism				28	AHCY	P23526	Adenosylhomocysteinase OS=Homo sapiens OX=9606 GN=AHCY PE=1 SV=4
420273000	380969000	430684000	397290000	405042000	390445000	28023700	26268100	20498000	16349100	32042300	15329200	cell differentiation;cell organization and biogenesis;cellular homeostasis;metabolic process;regulation of biological process;transport	cell surface;membrane;mitochondrion;nucleus;organelle lumen	catalytic activity;nucleotide binding;protein binding;transporter activity	Alzheimer's disease;Huntington's disease;Metabolic pathways;Oxidative phosphorylation;Parkinson's disease	Cristae formation;Formation of ATP by chemiosmotic coupling;Metabolism of proteins;Mitochondrial protein import;Transcriptional activation of mitochondrial biogenesis				28	ATP5B	P06576	ATP synthase subunit beta, mitochondrial OS=Homo sapiens OX=9606 GN=ATP5F1B PE=1 SV=3
2152530000	2223710000	2121540000	1782180000	1920830000	1705000000	2240850000	2388870000	2393190000	2221910000	2186830000	2410170000	cell death;cell organization and biogenesis;defense response;metabolic process;regulation of biological process;response to stimulus	cytoplasm;cytoskeleton;cytosol;membrane;nucleus	catalytic activity;enzyme regulator activity;nucleotide binding;protein binding	Alzheimer's disease;Biosynthesis of amino acids;Carbon metabolism;Glycolysis / Gluconeogenesis;HIF-1 signaling pathway;Metabolic pathways	Gluconeogenesis;Glycolysis				28	GAPDH	P04406	Glyceraldehyde-3-phosphate dehydrogenase OS=Homo sapiens OX=9606 GN=GAPDH PE=1 SV=3
6172330	11936900	6536740	7629030	6741920	9843810	1147820000	816379000	1084190000	2059880000	1822320000	2161680000	regulation of biological process	cell surface;endoplasmic reticulum;extracellular;Golgi;membrane;nucleus	metal ion binding;protein binding						27	CLSTN1	O94985	Calsyntenin-1 OS=Homo sapiens OX=9606 GN=CLSTN1 PE=1 SV=1
14155300	15133500	15671000	15019000	15876000	15500700	5619960	4936680	4816300	1596810	2278030	1492980	cell organization and biogenesis;cellular component movement;metabolic process;regulation of biological process;response to stimulus;transport	cytosol;nucleus	protein binding;structural molecule activity;transporter activity	Epstein-Barr virus infection;RNA transport	HuR (ELAVL1) binds and stabilizes mRNA;ISG15 antiviral mechanism;NEP/NS2 Interacts with the Cellular Export Machinery;NS1 Mediated Effects on Host Pathways;Nuclear import of Rev protein;Nuclear Pore Complex (NPC) Disassembly;Regulation of Glucokinase by Glucokinase Regulatory Protein;Regulation of HSF1-mediated heat shock response;Rev-mediated nuclear export of HIV RNA;snRNP Assembly;SUMOylation …				27	NUP214	P35658	Nuclear pore complex protein Nup214 OS=Homo sapiens OX=9606 GN=NUP214 PE=1 SV=2
15834100	14721800	16529900	16065300	15668000	15444900	1100360	1484900	938868	1154700	1376350	674561	cell organization and biogenesis;metabolic process;regulation of biological process;transport	chromosome;cytosol;nucleus	protein binding;transporter activity	RNA transport	Amplification of signal from unattached kinetochores via a MAD2 inhibitory signal;ISG15 antiviral mechanism;NEP/NS2 Interacts with the Cellular Export Machinery;NS1 Mediated Effects on Host Pathways;Nuclear import of Rev protein;Nuclear Pore Complex (NPC) Disassembly;Regulation of Glucokinase by Glucokinase Regulatory Protein;Regulation of HSF1-mediated heat shock response;Resolution of Sister Ch…				27	NUP160	Q12769	Nuclear pore complex protein Nup160 OS=Homo sapiens OX=9606 GN=NUP160 PE=1 SV=3
16458000	19184200	14270400	20573300	20162000	20358900	11919100	13353800	7261200	9307910	10734000	7636010	regulation of biological process;transport	cytoplasm;cytosol;membrane	enzyme regulator activity;protein binding		COPI-independent Golgi-to-ER retrograde traffic;RAB GEFs exchange GTP for GDP on RABs				27	RAB3GAP2	Q9H2M9	Rab3 GTPase-activating protein non-catalytic subunit OS=Homo sapiens OX=9606 GN=RAB3GAP2 PE=1 SV=1
18218900	18622000	19832400	21610600	22312600	20504200	11621600	15351900	10246800	9806360	12394600	9933650	metabolic process;response to stimulus	cytoplasm;cytosol	catalytic activity;nucleotide binding;protein binding	Ubiquitin mediated proteolysis	Antigen processing: Ubiquitination & Proteasome degradation;Synthesis of active ubiquitin: roles of E1 and E2 enzymes				27	UBA6	A0AVT1	Ubiquitin-like modifier-activating enzyme 6 OS=Homo sapiens OX=9606 GN=UBA6 PE=1 SV=1
19814000	19441200	18587700	19664900	19696600	19436200	29355300	30996900	31906100	23671000	26094900	22416200	cell differentiation;cell organization and biogenesis;cellular component movement;metabolic process;regulation of biological process;response to stimulus	cytoplasm;cytosol;mitochondrion;nucleus	catalytic activity;protein binding	Adipocytokine signaling pathway;Axon guidance;Chronic myeloid leukemia;Epithelial cell signaling in Helicobacter pylori infection;Herpes simplex infection;Insulin resistance;Jak-STAT signaling pathway;Leukocyte transendothelial migration;Natural killer cell mediated cytotoxicity;Neurotrophin signaling pathway;Phospholipase D signaling pathway;Proteoglycans in cancer;Ras signaling pathway;Renal ce…					27	PTPN11	Q06124	Tyrosine-protein phosphatase non-receptor type 11 OS=Homo sapiens OX=9606 GN=PTPN11 PE=1 SV=3
26706900	32289300	35205800	21562800	21985800	18455000	28560700	21455700	20178600	21595500	20473400	28743800	cell organization and biogenesis;development;metabolic process;regulation of biological process;response to stimulus	nucleus	DNA binding;protein binding;RNA binding		Abortive elongation of HIV-1 transcript in the absence of Tat;Formation of HIV elongation complex in the absence of HIV Tat;Formation of HIV-1 elongation complex containing HIV-1 Tat;Formation of RNA Pol II elongation complex;Formation of the Early Elongation Complex;Formation of the HIV-1 Early Elongation Complex;HIV elongation arrest and recovery;mRNA Capping;Pausing and recovery of HIV elongat…				27	SUPT5H	O00267	Transcription elongation factor SPT5 OS=Homo sapiens OX=9606 GN=SUPT5H PE=1 SV=1
27421000	30088500	29325900	33707800	32073900	28194800	21657000	23772100	24035900	22243300	23785300	17061900		cytoplasm;cytoskeleton;membrane	protein binding	Non-small cell lung cancer					27	EML4	Q9HC35	Echinoderm microtubule-associated protein-like 4 OS=Homo sapiens OX=9606 GN=EML4 PE=1 SV=3
31307700	31084300	34918500	32778900	32100600	28922700	2984540	3655360	2377180	3557490	4068200	3127710	cell organization and biogenesis;metabolic process;regulation of biological process;response to stimulus;transport	cytoplasm;cytosol;membrane;mitochondrion;nucleus;ribosome	catalytic activity;protein binding;RNA binding	Purine metabolism;Pyrimidine metabolism;RNA degradation					27	PNPT1	Q8TCS8	Polyribonucleotide nucleotidyltransferase 1, mitochondrial OS=Homo sapiens OX=9606 GN=PNPT1 PE=1 SV=2
32288700	35753300	35353300	35691000	36336600	37898500	13792500	15613900	14514800	12026600	12871000	9680320	defense response;metabolic process;regulation of biological process;response to stimulus	cytoplasm;cytosol;nucleus	catalytic activity;metal ion binding;nucleotide binding;protein binding;RNA binding		Signaling by BRAF and RAF fusions				27	ZC3HAV1	Q7Z2W4	Zinc finger CCCH-type antiviral protein 1 OS=Homo sapiens OX=9606 GN=ZC3HAV1 PE=1 SV=3
38740400	34713500	42346200	44913400	40007400	37032900	4222700	1876640	6231450	3988710	3729550	2685800	cell organization and biogenesis;cellular homeostasis;transport	membrane;mitochondrion	metal ion binding;protein binding;transporter activity		Mitochondrial calcium ion transport				27	LETM1	O95202	Mitochondrial proton/calcium exchanger protein OS=Homo sapiens OX=9606 GN=LETM1 PE=1 SV=1
42178900	35319900	40322300	33610800	40844600	32158500	18903300	17721500	19704100	13816800	14790800	11329200		membrane;nucleus	catalytic activity;motor activity;protein binding;structural molecule activity	Apoptosis					27	LMNB2	Q03252	Lamin-B2 OS=Homo sapiens OX=9606 GN=LMNB2 PE=1 SV=4
47537600	51353300	50439500	51676000	54513000	52663500	68053800	66994000	66442200	64766400	60456200	57416800	cell organization and biogenesis;metabolic process;response to stimulus	cytoplasm;cytosol;nucleus	catalytic activity;protein binding		Cargo recognition for clathrin-mediated endocytosis;DNA Damage Recognition in GG-NER;Formation of TC-NER Pre-Incision Complex;Neddylation				27	COPS4	Q9BT78	COP9 signalosome complex subunit 4 OS=Homo sapiens OX=9606 GN=COPS4 PE=1 SV=1
50109800	49883000	48043000	50988000	47122100	45084900	63855600	62475600	67667600	45706100	47069300	49783300	cell organization and biogenesis;metabolic process	cytosol	catalytic activity;nucleotide binding;protein binding;RNA binding	mRNA surveillance pathway	Eukaryotic Translation Termination;Nonsense Mediated Decay (NMD) enhanced by the Exon Junction Complex (EJC);Nonsense Mediated Decay (NMD) independent of the Exon Junction Complex (EJC);Regulation of expression of SLITs and ROBOs				27	GSPT1	P15170	Eukaryotic peptide chain release factor GTP-binding subunit ERF3A OS=Homo sapiens OX=9606 GN=GSPT1 PE=1 SV=1
59631700	57803700	53179800	46497500	44581000	47893400	28347000	28739200	24821500	17292600	21114400	20142500	cellular component movement;regulation of biological process;transport	cytoplasm;cytosol;membrane;nucleus	protein binding;RNA binding;transporter activity		Intraflagellar transport;Tristetraprolin (TTP, ZFP36) binds and destabilizes mRNA				27	TNPO1	Q92973	Transportin-1 OS=Homo sapiens OX=9606 GN=TNPO1 PE=1 SV=2
70480200	70366700	73837800	45677400	51468400	40270800	42418600	54822000	43953900	22802700	20912300	20155500	cell differentiation;metabolic process;regulation of biological process;response to stimulus;transport	cytoplasm;endoplasmic reticulum;membrane;mitochondrion	catalytic activity;nucleotide binding	Adipocytokine signaling pathway;Fatty acid biosynthesis;Fatty acid degradation;Fatty acid metabolism;Metabolic pathways;Peroxisome;PPAR signaling pathway	Synthesis of very long-chain fatty acyl-CoAs				27	ACSL4	O60488	Long-chain-fatty-acid--CoA ligase 4 OS=Homo sapiens OX=9606 GN=ACSL4 PE=1 SV=2
76860300	81537200	76912000	82978700	84340500	84280700	99564400	104024000	94575900	76805500	74281200	66732300	regulation of biological process;transport	cytosol;Golgi;membrane	protein binding;transporter activity	Lysosome	Golgi Associated Vesicle Biogenesis;Lysosome Vesicle Biogenesis;MHC class II antigen presentation;Nef mediated downregulation of MHC class I complex cell surface expression				27	AP1B1	Q10567	AP-1 complex subunit beta-1 OS=Homo sapiens OX=9606 GN=AP1B1 PE=1 SV=2
77337700	81819200	78818000	77758200	79622900	75716700	33998200	45643300	34423400	40633200	43465700	30880900	metabolic process	cytoplasm;cytosol;membrane;nucleus	catalytic activity;metal ion binding;nucleotide binding;protein binding;RNA binding		tRNA processing in the nucleus				27	C22orf28;RTCB	Q9Y3I0	RNA-splicing ligase RtcB homolog OS=Homo sapiens OX=9606 GN=RTCB PE=1 SV=1
80838300	84132300	82320000	78004400	76592300	84061800	50038400	65063400	51068900	65321400	69318300	54898400	metabolic process;regulation of biological process	chromosome;cytoplasm;cytosol;membrane;nucleus	protein binding;RNA binding	Hepatitis C;RNA transport	Formation of a pool of free 40S subunits;Formation of the ternary complex, and subsequently, the 43S complex;GTP hydrolysis and joining of the 60S ribosomal subunit;L13a-mediated translational silencing of Ceruloplasmin expression;Ribosomal scanning and start codon recognition;Translation initiation complex formation				27	EIF3E	P60228	Eukaryotic translation initiation factor 3 subunit E OS=Homo sapiens OX=9606 GN=EIF3E PE=1 SV=1
86894000	71210200	82215300	132320000	128211000	148581000	19282800	19542400	22531200	22465800	27485500	19227600	cell organization and biogenesis;metabolic process;regulation of biological process;response to stimulus	cytoplasm;cytoskeleton;membrane;mitochondrion;nucleus;organelle lumen	catalytic activity;protein binding	Antifolate resistance;Biosynthesis of amino acids;Carbon metabolism;Glycine, serine and threonine metabolism;Glyoxylate and dicarboxylate metabolism;Metabolic pathways;One carbon pool by folate	Metabolism of folate and pterines				27	SHMT2	P34897	Serine hydroxymethyltransferase, mitochondrial OS=Homo sapiens OX=9606 GN=SHMT2 PE=1 SV=3
92888700	97927100	91169800	77072600	73533200	66897300	158693000	161752000	178042000	148267000	132811000	178004000	cell differentiation;cell organization and biogenesis;cellular component movement;metabolic process;regulation of biological process;response to stimulus;transport	cytoplasm;cytoskeleton;cytosol;endosome;membrane	protein binding;RNA binding	Gastric acid secretion;Leukocyte transendothelial migration;MicroRNAs in cancer;Pathogenic Escherichia coli infection;Proteoglycans in cancer;Regulation of actin cytoskeleton	Netrin-1 signaling;Recycling pathway of L1				27	EZR	P15311	Ezrin OS=Homo sapiens OX=9606 GN=EZR PE=1 SV=4
95349500	77115300	100352000	85459000	84301900	72765100	10146000	9550410	13602200	13448200	14327900	8170310	cell organization and biogenesis;metabolic process;regulation of biological process	cytoplasm;mitochondrion;organelle lumen	catalytic activity;nucleotide binding;protein binding	Alanine, aspartate and glutamate metabolism;Arginine biosynthesis;Carbon metabolism;D-Glutamine and D-glutamate metabolism;Metabolic pathways;Nitrogen metabolism;Proximal tubule bicarbonate reclamation	Amino acid synthesis and interconversion (transamination);Transcriptional activation of mitochondrial biogenesis				27	GLUD1	P00367	Glutamate dehydrogenase 1, mitochondrial OS=Homo sapiens OX=9606 GN=GLUD1 PE=1 SV=2
108262000	106302000	110553000	98305400	96376600	94146500	54593400	61024600	55732200	55315600	58379600	42391200	metabolic process;regulation of biological process;response to stimulus;transport	cytoplasm;cytosol;membrane;nucleus;spliceosomal complex	catalytic activity;nucleotide binding;protein binding;RNA binding	mRNA surveillance pathway;RNA transport;Spliceosome	Cleavage of Growing Transcript in the Termination Region;Deadenylation of mRNA;ISG15 antiviral mechanism;mRNA 3'-end processing;mRNA Splicing - Major Pathway;Nonsense Mediated Decay (NMD) enhanced by the Exon Junction Complex (EJC);Regulation of expression of SLITs and ROBOs;Transport of Mature mRNA derived from an Intron-Containing Transcript				27	EIF4A3	P38919	Eukaryotic initiation factor 4A-III OS=Homo sapiens OX=9606 GN=EIF4A3 PE=1 SV=4
109037000	125022000	118759000	113932000	120287000	118322000	268542000	272085000	293837000	243276000	235752000	261989000	cell division;cell organization and biogenesis;cell proliferation;development;metabolic process	cytoplasm;cytoskeleton;cytosol;nucleus	protein binding		Amplification of signal from unattached kinetochores via a MAD2 inhibitory signal;Mitotic Telophase/Cytokinesis;Resolution of Sister Chromatid Cohesion;RHO GTPases Activate Formins;Separation of Sister Chromatids				27	NUDC	Q9Y266	Nuclear migration protein nudC OS=Homo sapiens OX=9606 GN=NUDC PE=1 SV=1
109110000	117742000	103383000	97855400	106374000	97896200	94907700	91375100	98048400	77336400	89246000	66557300	cell organization and biogenesis;cell proliferation;metabolic process;response to stimulus;transport	cytoplasm;cytosol;extracellular;membrane;nucleus;organelle lumen	catalytic activity;DNA binding;metal ion binding;nucleotide binding;protein binding;RNA binding	Drug metabolism - other enzymes;Metabolic pathways;Purine metabolism	Neutrophil degranulation;Purine ribonucleoside monophosphate biosynthesis				27	IMPDH2	P12268	Inosine-5'-monophosphate dehydrogenase 2 OS=Homo sapiens OX=9606 GN=IMPDH2 PE=1 SV=2
141771000	140431000	125581000	151295000	156980000	150677000	330334000	313024000	320282000	269416000	248424000	281642000	coagulation;regulation of biological process;response to stimulus;transport	cytoplasm;cytosol;extracellular;membrane	enzyme regulator activity;metal ion binding;protein binding		Platelet degranulation				27	ANXA5	P08758	Annexin A5 OS=Homo sapiens OX=9606 GN=ANXA5 PE=1 SV=2
157110000	139843000	149199000	152184000	152700000	150838000	8107090	8754970	8587920	4682100	7236890	5571930	metabolic process	cytosol;endoplasmic reticulum;membrane	catalytic activity;protein binding;RNA binding	Metabolic pathways;N-Glycan biosynthesis;Protein processing in endoplasmic reticulum	Asparagine N-linked glycosylation;SRP-dependent cotranslational protein targeting to membrane				27	RPN1	P04843	Dolichyl-diphosphooligosaccharide--protein glycosyltransferase subunit 1 OS=Homo sapiens OX=9606 GN=RPN1 PE=1 SV=1
170472000	177559000	143817000	171736000	178348000	175562000	199429000	219666000	205014000	176876000	175755000	175797000	cell proliferation;metabolic process;regulation of biological process;transport	cytoplasm;extracellular;membrane;nucleus;organelle lumen	DNA binding;protein binding;RNA binding		Neutrophil degranulation				27	PA2G4	Q9UQ80	Proliferation-associated protein 2G4 OS=Homo sapiens OX=9606 GN=PA2G4 PE=1 SV=3
181761000	200537000	182059000	190976000	199207000	195605000	136760000	157635000	139877000	160370000	170209000	128467000	cell death;cell organization and biogenesis;metabolic process;regulation of biological process;response to stimulus	chromosome;cytoplasm;cytoskeleton;cytosol;membrane;mitochondrion;nucleus	catalytic activity;enzyme regulator activity;protein binding	Adrenergic signaling in cardiomyocytes;AMPK signaling pathway;Chagas disease (American trypanosomiasis);Dopaminergic synapse;Hepatitis C;Hippo signaling pathway;Long-term depression;mRNA surveillance pathway;Oocyte meiosis;PI3K-Akt signaling pathway;Sphingolipid signaling pathway;TGF-beta signaling pathway;Tight junction	Activated TLR4 signalling;Amplification of signal from unattached kinetochores via a MAD2 inhibitory signal;Anchoring of the basal body to the plasma membrane;APC truncation mutants have impaired AXIN binding;AURKA Activation by TPX2;AXIN missense mutants destabilize the destruction complex;Beta-catenin phosphorylation cascade;CTLA4 inhibitory signaling;Cyclin A/B1/B2 associated events during G2/…				27	PPP2R1A	P30153	Serine/threonine-protein phosphatase 2A 65 kDa regulatory subunit A alpha isoform OS=Homo sapiens OX=9606 GN=PPP2R1A PE=1 SV=4
302811000	299260000	321119000	314458000	310701000	282384000	154502000	130041000	156576000	111726000	132865000	108584000	cellular homeostasis;metabolic process;regulation of biological process;response to stimulus;transport	cell surface;endoplasmic reticulum;membrane;nucleus;organelle lumen	catalytic activity;protein binding;RNA binding	Antigen processing and presentation;Protein processing in endoplasmic reticulum	Antigen Presentation: Folding, assembly and peptide loading of class I MHC;Calnexin/calreticulin cycle;ER-Phagosome pathway				27	PDIA3	P30101	Protein disulfide-isomerase A3 OS=Homo sapiens OX=9606 GN=PDIA3 PE=1 SV=4
330663000	373006000	344565000	336989000	337430000	365516000	139833000	171720000	132306000	125435000	145632000	112599000	cell death;cell division;cell organization and biogenesis;metabolic process;regulation of biological process;response to stimulus;transport	cytoplasm;cytoskeleton;cytosol;endoplasmic reticulum;membrane;mitochondrion;nucleus;organelle lumen;ribosome	catalytic activity;DNA binding;protein binding;RNA binding;structural molecule activity	Ribosome	Eukaryotic Translation Termination;Formation of a pool of free 40S subunits;Formation of the ternary complex, and subsequently, the 43S complex;GTP hydrolysis and joining of the 60S ribosomal subunit;L13a-mediated translational silencing of Ceruloplasmin expression;Major pathway of rRNA processing in the nucleolus and cytosol;Nonsense Mediated Decay (NMD) enhanced by the Exon Junction Complex (EJ…				27	RPS3	P23396	40S ribosomal protein S3 OS=Homo sapiens OX=9606 GN=RPS3 PE=1 SV=2
361794000	357872000	385836000	321476000	320741000	321535000	87441100	84817500	67327600	26825900	37036700	24378000	metabolic process;regulation of biological process;response to stimulus	membrane;nucleus;spliceosomal complex	protein binding;RNA binding	Spliceosome	FGFR2 alternative splicing;mRNA Splicing - Major Pathway				27	HNRNPM	P52272	Heterogeneous nuclear ribonucleoprotein M OS=Homo sapiens OX=9606 GN=HNRNPM PE=1 SV=3
521425000	455797000	518811000	423439000	444248000	383735000	990188000	1150070000	997484000	714168000	637304000	649241000	metabolic process;regulation of biological process;response to stimulus;transport	cytoplasm;extracellular;membrane;nucleus;spliceosomal complex	DNA binding;protein binding;RNA binding		Gene and protein expression by JAK-STAT signaling after Interleukin-12 stimulation;Interleukin-12 family signaling;mRNA Splicing - Major Pathway				27	HNRNPA2B1	P22626	Heterogeneous nuclear ribonucleoproteins A2/B1 OS=Homo sapiens OX=9606 GN=HNRNPA2B1 PE=1 SV=2
525640000	484916000	415016000	652255000	616053000	633035000	775758000	745558000	772533000	718951000	752700000	688998000	cellular homeostasis;metabolic process	cytoplasm;cytosol;mitochondrion;nucleus	catalytic activity;nucleotide binding;protein binding	Arginine and proline metabolism;Metabolic pathways	Creatine metabolism				27	CKB	P12277	Creatine kinase B-type OS=Homo sapiens OX=9606 GN=CKB PE=1 SV=1
1233200	1424430	2727940	2818230	3291690	4049120	24939100	18131100	22673400	50850400	50464700	50647400	cell organization and biogenesis;metabolic process;regulation of biological process;response to stimulus	endoplasmic reticulum;Golgi;membrane;organelle lumen	catalytic activity	Protein processing in endoplasmic reticulum	Assembly of active LPL and LIPC lipase complexes;ATF6 (ATF6-alpha) activates chaperones;CREB3 factors activate genes;Post-translational protein phosphorylation;Regulation of cholesterol biosynthesis by SREBP (SREBF);Regulation of Insulin-like Growth Factor (IGF) transport and uptake by Insulin-like Growth Factor Binding Proteins (IGFBPs)				26	MBTPS1	Q14703	Membrane-bound transcription factor site-1 protease OS=Homo sapiens OX=9606 GN=MBTPS1 PE=1 SV=1
1896800	1941270	1888700	1112790	2117400	2005100	152871000	107655000	155478000	365036000	316422000	427550000	cellular component movement;coagulation;metabolic process;regulation of biological process;transport	cell surface;extracellular;membrane;organelle lumen	enzyme regulator activity;metal ion binding	Complement and coagulation cascades	Cell surface interactions at the vascular wall;Common Pathway of Fibrin Clot Formation;Gamma-carboxylation of protein precursors;Platelet degranulation;Regulation of Complement cascade;Removal of aminoterminal propeptides from gamma-carboxylated proteins;Transport of gamma-carboxylated protein precursors from the endoplasmic reticulum to the Golgi apparatus				26	PROS1	P07225	Vitamin K-dependent protein S OS=Homo sapiens OX=9606 GN=PROS1 PE=1 SV=1
2016320	2631700	2388610	1924920	2947890	2584080	63773200	43840600	59692100	126521000	137881000	133138000	cell differentiation;cell organization and biogenesis;metabolic process;regulation of biological process;response to stimulus	cytoplasm;extracellular;membrane;mitochondrion;nucleus	catalytic activity;metal ion binding;protein binding	AGE-RAGE signaling pathway in diabetic complications;Bladder cancer;Endocrine resistance;Estrogen signaling pathway;GnRH signaling pathway;Leukocyte transendothelial migration;Pathways in cancer;Proteoglycans in cancer	Activation of Matrix Metalloproteinases;Collagen degradation;EPH-ephrin mediated repulsion of cells;Interleukin-4 and 13 signaling;Regulation of Insulin-like Growth Factor (IGF) transport and uptake by Insulin-like Growth Factor Binding Proteins (IGFBPs)				26	MMP2	P08253	72 kDa type IV collagenase OS=Homo sapiens OX=9606 GN=MMP2 PE=1 SV=2
3209720	2556980	3167360	2387130	2511560	2276060	276765000	224370000	235424000	313031000	325868000	471501000	cell differentiation;cell organization and biogenesis;cellular component movement;metabolic process;regulation of biological process;response to stimulus;transport	cytoplasm;cytoskeleton;cytosol;extracellular;membrane;nucleus;organelle lumen	metal ion binding;protein binding;receptor activity;structural molecule activity	Arrhythmogenic right ventricular cardiomyopathy (ARVC);Dilated cardiomyopathy;ECM-receptor interaction;Hypertrophic cardiomyopathy (HCM);Viral myocarditis	Defective POMGNT1 causes MDDGA3, MDDGB3 and MDDGC3;Defective POMT1 causes MDDGA1, MDDGB1 and MDDGC1;Defective POMT2 causes MDDGA2, MDDGB2 and MDDGC2;ECM proteoglycans;Integrin cell surface interactions;Non-integrin membrane-ECM interactions;O-linked glycosylation;Regulation of expression of SLITs and ROBOs				26	DAG1	Q14118	Dystroglycan OS=Homo sapiens OX=9606 GN=DAG1 PE=1 SV=2
5400060	13134200	5543950	16565500	15071300	15917000	2612240	3045210	2551440	2817990	4128840	1872820	cell organization and biogenesis;cellular homeostasis;metabolic process;response to stimulus	cytosol;membrane;nucleus	catalytic activity;DNA binding;metal ion binding;nucleotide binding;protein binding						26	POLD1	M0R2B7	DNA polymerase OS=Homo sapiens OX=9606 GN=POLD1 PE=1 SV=1
8800060	8650080	17496000	13337000	12185600	14079600	1034650000	702178000	921636000	2114310000	1872140000	2051180000	defense response;regulation of biological process;response to stimulus;transport	extracellular;membrane;organelle lumen	protein binding;receptor activity		Platelet degranulation				26	LGALS3BP	Q08380	Galectin-3-binding protein OS=Homo sapiens OX=9606 GN=LGALS3BP PE=1 SV=1
9995270	9228070	12082400	13044000	12284000	12424200	80983.6	150104	422039	80474.4	65449	91585	cell organization and biogenesis;metabolic process	mitochondrion;organelle lumen	catalytic activity;DNA binding;protein binding;RNA binding		Mitochondrial transcription initiation;Transcriptional activation of mitochondrial biogenesis				26	POLRMT	O00411	DNA-directed RNA polymerase, mitochondrial OS=Homo sapiens OX=9606 GN=POLRMT PE=1 SV=2
11113300	11731100	9167370	12113000	12824600	9797920	1315600	1239550	875024	704877	1156750	1976880	cell organization and biogenesis;regulation of biological process	chromosome	catalytic activity;nucleotide binding;protein binding						26	SMCHD1	A6NHR9	Structural maintenance of chromosomes flexible hinge domain-containing protein 1 OS=Homo sapiens OX=9606 GN=SMCHD1 PE=1 SV=2
11402900	13741100	12740400	12260800	12737400	10157700	3186420	2232200	1002090	1501530	2046100	801423	cell organization and biogenesis;metabolic process;regulation of biological process;response to stimulus	membrane	catalytic activity;DNA binding;nucleotide binding;protein binding	Colorectal cancer;Mismatch repair;Pathways in cancer;Platinum drug resistance	Defective Mismatch Repair Associated With MSH2;Defective Mismatch Repair Associated With MSH3;Mismatch repair (MMR) directed by MSH2:MSH3 (MutSbeta)				26	MSH3	P20585	DNA mismatch repair protein Msh3 OS=Homo sapiens OX=9606 GN=MSH3 PE=1 SV=4
11411600	12664200	12377600	11262600	10881100	10229000	2734690	3259890	1586180	1881120	900394	151233	metabolic process;regulation of biological process	nucleus	catalytic activity;DNA binding;metal ion binding;protein binding	Metabolic pathways;Purine metabolism;Pyrimidine metabolism;RNA polymerase	B-WICH complex positively regulates rRNA expression;NoRC negatively regulates rRNA expression;RNA Polymerase I Chain Elongation;RNA Polymerase I Promoter Escape;RNA Polymerase I Transcription Initiation;RNA Polymerase I Transcription Termination				26	POLR1A	O95602	DNA-directed RNA polymerase I subunit RPA1 OS=Homo sapiens OX=9606 GN=POLR1A PE=1 SV=2
12148200	11991200	12025800	17325700	17223100	17067000	4446940	4067970	4027520	4500220	3947870	3644340	metabolic process	cytoplasm;cytosol;nucleus	catalytic activity;nucleotide binding;RNA binding	RNA degradation	Association of TriC/CCT with target proteins during biosynthesis;mRNA decay by 3' to 5' exoribonuclease				26	SKIV2L	Q15477	Helicase SKI2W OS=Homo sapiens OX=9606 GN=SKIV2L PE=1 SV=3
15107800	13402200	15122100	12864900	13313000	15300500	8656260	13542000	8229450	5449850	6656500	8398400	cell death;cell division;cell organization and biogenesis;cellular component movement;metabolic process;regulation of biological process;response to stimulus	cytoplasm;cytoskeleton;cytosol;membrane;nucleus	catalytic activity;nucleotide binding;protein binding;RNA binding	PI3K-Akt signaling pathway;Salmonella infection	RHO GTPases activate PKNs				26	PKN2	Q16513	Serine/threonine-protein kinase N2 OS=Homo sapiens OX=9606 GN=PKN2 PE=1 SV=1
17614300	17106900	16111200	45402000	43782200	48310300	78616500	61004400	77868300	72500800	65481400	59373500	cell organization and biogenesis;metabolic process;transport	cytoplasm;cytosol;extracellular;membrane	catalytic activity;protein binding;RNA binding		Eukaryotic Translation Termination;Neutrophil degranulation				26	APEH	P13798	Acylamino-acid-releasing enzyme OS=Homo sapiens OX=9606 GN=APEH PE=1 SV=4
18264300	17025400	16541600	17039500	14914300	16159100	29796000	25927000	26668100	24164600	25133400	24882000	metabolic process;transport	cytoplasm;extracellular;membrane;organelle lumen	catalytic activity;protein binding	Glucagon signaling pathway;Insulin resistance;Insulin signaling pathway;Metabolic pathways;Starch and sucrose metabolism	Glycogen breakdown (glycogenolysis);Neutrophil degranulation				26	PYGB	P11216	Glycogen phosphorylase, brain form OS=Homo sapiens OX=9606 GN=PYGB PE=1 SV=5
19544700	18189600	20280200	18792200	17274200	17289700	5593140	5497960	5369220	4775090	6008800	5664810	metabolic process;regulation of biological process	cytoplasm;cytosol;membrane;nucleus	catalytic activity;nucleotide binding;protein binding;RNA binding	RNA degradation	Major pathway of rRNA processing in the nucleolus and cytosol				26	EXOSC10	Q01780	Exosome component 10 OS=Homo sapiens OX=9606 GN=EXOSC10 PE=1 SV=2
20282700	24612400	23466600	29469800	28929000	29799700	39170900	36774000	34343400	25460300	22937900	21232600	cell organization and biogenesis;regulation of biological process;transport	cytoplasm;cytosol;endosome;Golgi;membrane	protein binding;transporter activity	Lysosome	Golgi Associated Vesicle Biogenesis;Lysosome Vesicle Biogenesis;MHC class II antigen presentation;Nef mediated downregulation of MHC class I complex cell surface expression				26	AP1G1	O43747	AP-1 complex subunit gamma-1 OS=Homo sapiens OX=9606 GN=AP1G1 PE=1 SV=5
20351000	16913600	18115400	16610200	16697400	15800900	896318	1227180	599065	868112	1426750	1721690	cell organization and biogenesis;metabolic process;regulation of biological process;transport	chromosome;cytosol;membrane;nucleus	protein binding;structural molecule activity;transporter activity	RNA transport	Amplification of signal from unattached kinetochores via a MAD2 inhibitory signal;ISG15 antiviral mechanism;NEP/NS2 Interacts with the Cellular Export Machinery;NS1 Mediated Effects on Host Pathways;Nuclear import of Rev protein;Nuclear Pore Complex (NPC) Disassembly;Regulation of Glucokinase by Glucokinase Regulatory Protein;Regulation of HSF1-mediated heat shock response;Resolution of Sister Ch…				26	NUP107	P57740	Nuclear pore complex protein Nup107 OS=Homo sapiens OX=9606 GN=NUP107 PE=1 SV=1
20575000	21465400	18744500	18094200	18849700	18024600	7542550	10428900	6890530	5375440	5395610	4235880	cell division;cell organization and biogenesis;metabolic process	chromosome;cytoplasm;cytosol;membrane;nucleus	protein binding		Condensation of Prometaphase Chromosomes				26	NCAPG	Q9BPX3	Condensin complex subunit 3 OS=Homo sapiens OX=9606 GN=NCAPG PE=1 SV=1
20881700	21686200	20264600	18522200	20065400	20578300	8237430	6021410	6669540	6899680	6881680	5803160	cell organization and biogenesis;metabolic process	mitochondrion;nucleus;organelle lumen	catalytic activity;metal ion binding;RNA binding	RNA transport	rRNA processing in the mitochondrion;tRNA processing in the mitochondrion;tRNA processing in the nucleus				26	ELAC2	Q9BQ52	Zinc phosphodiesterase ELAC protein 2 OS=Homo sapiens OX=9606 GN=ELAC2 PE=1 SV=2
23890400	25331600	23793900	26942100	30170300	26346000	32398500	31047500	30551900	28376600	29304100	27742200	cell organization and biogenesis;regulation of biological process;transport	cytoplasm;cytosol;endoplasmic reticulum;membrane	metal ion binding;protein binding	Protein processing in endoplasmic reticulum	Antigen Presentation: Folding, assembly and peptide loading of class I MHC;Cargo concentration in the ER;COPII (Coat Protein 2) Mediated Vesicle Transport;MHC class II antigen presentation;Regulation of cholesterol biosynthesis by SREBP (SREBF)				26	SEC24C	P53992	Protein transport protein Sec24C OS=Homo sapiens OX=9606 GN=SEC24C PE=1 SV=3
27564000	33844900	29921300	33345300	33399100	28956900	46408400	47924600	41456200	45811600	40814000	29677500	transport	cytoplasm;cytosol;membrane;nucleus	protein binding;transporter activity						26	IPO9	Q96P70	Importin-9 OS=Homo sapiens OX=9606 GN=IPO9 PE=1 SV=3
29148800	30017700	26155100	32655800	32935300	34091300	11270000	14497500	12574400	21006600	21362000	20564100	cell organization and biogenesis;cellular component movement;coagulation;regulation of biological process;transport	Golgi;membrane	protein binding	Lysosome	Golgi Associated Vesicle Biogenesis;Signaling by BRAF and RAF fusions				26	AP3B1	O00203	AP-3 complex subunit beta-1 OS=Homo sapiens OX=9606 GN=AP3B1 PE=1 SV=3
31233500	30665400	35162100	34648100	36840100	28877800	3511740	4593310	3264870	2155160	4086310	2660730	cell organization and biogenesis;transport	endoplasmic reticulum;membrane	catalytic activity;nucleotide binding;RNA binding	Protein export	SRP-dependent cotranslational protein targeting to membrane;XBP1(S) activates chaperone genes				26	SRPR;SRPRA	P08240	Signal recognition particle receptor subunit alpha OS=Homo sapiens OX=9606 GN=SRPRA PE=1 SV=2
34587900	36580800	31484900	39459000	36727200	37628600	18358000	17159200	16431000	12974200	11930900	9930240	transport	cytosol;extracellular;membrane;nucleus;organelle lumen	protein binding		Platelet degranulation				26	MAGED2	Q9UNF1	Melanoma-associated antigen D2 OS=Homo sapiens OX=9606 GN=MAGED2 PE=1 SV=2
36100900	35259900	37377100	42769400	38906200	33614500	17794300	20515400	18220800	21231600	20451900	19632400	metabolic process;regulation of biological process;response to stimulus	nucleus	protein binding;RNA binding	Influenza A	mRNA Splicing - Major Pathway				26	HNRNPUL1	Q9BUJ2	Heterogeneous nuclear ribonucleoprotein U-like protein 1 OS=Homo sapiens OX=9606 GN=HNRNPUL1 PE=1 SV=2
36118300	40600200	37740900	33619000	36791800	43273600	36593100	35640100	36128900	24328000	26553300	23926100	cell organization and biogenesis	cytoplasm;cytosol;membrane	protein binding						26	ATXN10	Q9UBB4	Ataxin-10 OS=Homo sapiens OX=9606 GN=ATXN10 PE=1 SV=1
42128900	41373800	41010200	42049000	45220900	48044500	37965500	38158400	34829500	31370900	30324200	27104600	cell organization and biogenesis;cellular component movement;metabolic process;regulation of biological process;response to stimulus;transport	cytosol;membrane	protein binding;transporter activity	Endocrine and other factor-regulated calcium reabsorption;Endocytosis;Huntington's disease;Synaptic vesicle cycle	Cargo recognition for clathrin-mediated endocytosis;EPH-ephrin mediated repulsion of cells;LDL clearance;MHC class II antigen presentation;Nef Mediated CD4 Down-regulation;Nef Mediated CD8 Down-regulation;Recycling pathway of L1;Retrograde neurotrophin signalling;Trafficking of GluR2-containing AMPA receptors;VLDLR internalisation and degradation;WNT5A-dependent internalization of FZD2, FZD5 and …				26	AP2B1	P63010	AP-2 complex subunit beta OS=Homo sapiens OX=9606 GN=AP2B1 PE=1 SV=1
45931900	43101200	48836400	46097900	44663400	42117800	28566400	27318700	32257200	29050000	24097100	25341800	cell death;cell differentiation;cell organization and biogenesis;cellular homeostasis;metabolic process;regulation of biological process;response to stimulus	cytoplasm;cytosol;membrane;mitochondrion;nucleus	catalytic activity;DNA binding;nucleotide binding;protein binding	Apoptosis					26	AIFM1	O95831	Apoptosis-inducing factor 1, mitochondrial OS=Homo sapiens OX=9606 GN=AIFM1 PE=1 SV=1
47035900	48185000	43436400	39103200	41543100	37040100	43351200	47529900	42999500	38860400	38659900	36299000	cell division;cell organization and biogenesis;regulation of biological process	cytoplasm;cytoskeleton	catalytic activity;nucleotide binding;protein binding	Bacterial invasion of epithelial cells					26	2009-09-01	Q9UHD8	Septin-9 OS=Homo sapiens OX=9606 GN=SEPTIN9 PE=1 SV=2
48695200	48062300	48717200	55525400	50980700	45340500	2530490	6283410	7976970	2047470	2661220	8410700	cell organization and biogenesis;metabolic process	membrane;mitochondrion;nucleus	catalytic activity;nucleotide binding;protein binding		Complex I biogenesis				26	ACAD9	Q9H845	Complex I assembly factor ACAD9, mitochondrial OS=Homo sapiens OX=9606 GN=ACAD9 PE=1 SV=1
55625400	53168500	62122400	60181600	58628000	55146200	25277200	33355000	32475300	38738500	40603000	35408000	metabolic process	cytoplasm;cytosol;mitochondrion;nucleus	catalytic activity;metal ion binding	Arginine and proline metabolism;Glutathione metabolism;Metabolic pathways					26	LAP3	P28838	Cytosol aminopeptidase OS=Homo sapiens OX=9606 GN=LAP3 PE=1 SV=3
58699100	64353300	61280800	64677900	65652600	66292300	69890900	73553100	67113400	60877000	60090400	56689800	cell organization and biogenesis;metabolic process;regulation of biological process	cytoplasm;cytosol;nucleus	protein binding;RNA binding	mRNA surveillance pathway	Eukaryotic Translation Termination;Nonsense Mediated Decay (NMD) enhanced by the Exon Junction Complex (EJC);Nonsense Mediated Decay (NMD) independent of the Exon Junction Complex (EJC);Regulation of expression of SLITs and ROBOs				26	ETF1	P62495	Eukaryotic peptide chain release factor subunit 1 OS=Homo sapiens OX=9606 GN=ETF1 PE=1 SV=3
59249000	57703100	58950100	56111900	58282500	54495100	41792600	45991000	41636000	36963700	40686600	36092200	metabolic process;regulation of biological process;response to stimulus;transport	cytoplasm;cytosol;membrane;nucleus;proteasome	catalytic activity;nucleotide binding;protein binding;RNA binding	Epstein-Barr virus infection;Proteasome	ABC-family proteins mediated transport;Activation of NF-kappaB in B cells;Antigen processing: Ubiquitination & Proteasome degradation;APC/C:Cdc20 mediated degradation of Securin;APC/C:Cdh1 mediated degradation of Cdc20 and other APC/C:Cdh1 targeted proteins in late mitosis/early G1;Asymmetric localization of PCP proteins;AUF1 (hnRNP D0) binds and destabilizes mRNA;Autodegradation of Cdh1 by Cdh1:…				26	PSMC5	P62195	26S proteasome regulatory subunit 8 OS=Homo sapiens OX=9606 GN=PSMC5 PE=1 SV=1
59718300	61069000	54013200	66637400	68052700	66480200	116393000	100359000	108832000	89273800	86073500	93186300	regulation of biological process;response to stimulus	cytoplasm;cytosol;endoplasmic reticulum	enzyme regulator activity;protein binding						26	AHSA1	O95433	Activator of 90 kDa heat shock protein ATPase homolog 1 OS=Homo sapiens OX=9606 GN=AHSA1 PE=1 SV=1
63332600	62569600	57176400	64848300	61298300	56733500	28957500	36868000	31228200	36867700	39503600	31125700	cell organization and biogenesis;metabolic process;regulation of biological process	cytoplasm;cytosol;membrane	protein binding;RNA binding	RNA transport	Formation of a pool of free 40S subunits;Formation of the ternary complex, and subsequently, the 43S complex;GTP hydrolysis and joining of the 60S ribosomal subunit;L13a-mediated translational silencing of Ceruloplasmin expression;Ribosomal scanning and start codon recognition;Translation initiation complex formation				26	EIF3D	O15371	Eukaryotic translation initiation factor 3 subunit D OS=Homo sapiens OX=9606 GN=EIF3D PE=1 SV=1
69338300	68097300	68043900	59283900	61048400	52425100	71603800	80307200	70167100	65984700	61229000	58259400	metabolic process;regulation of biological process;response to stimulus;transport	cytosol;extracellular;organelle lumen;proteasome	catalytic activity;enzyme regulator activity;protein binding	Epstein-Barr virus infection;Proteasome	ABC-family proteins mediated transport;Activation of NF-kappaB in B cells;Antigen processing: Ubiquitination & Proteasome degradation;APC/C:Cdc20 mediated degradation of Securin;APC/C:Cdh1 mediated degradation of Cdc20 and other APC/C:Cdh1 targeted proteins in late mitosis/early G1;Asymmetric localization of PCP proteins;AUF1 (hnRNP D0) binds and destabilizes mRNA;Autodegradation of Cdh1 by Cdh1:…				26	PSMD6	Q15008	26S proteasome non-ATPase regulatory subunit 6 OS=Homo sapiens OX=9606 GN=PSMD6 PE=1 SV=1
70425700	70825400	66206400	82440700	78483200	80323800	162086000	136260000	150485000	95363100	101946000	117032000	cell organization and biogenesis;cellular component movement;regulation of biological process;transport	cytoplasm;cytoskeleton;cytosol;Golgi;membrane	protein binding	Bacterial invasion of epithelial cells;Pathogenic Escherichia coli infection;Proteoglycans in cancer;Shigellosis;Tight junction	Clathrin-mediated endocytosis;RHO GTPases activate PAKs				26	CTTN	Q14247	Src substrate cortactin OS=Homo sapiens OX=9606 GN=CTTN PE=1 SV=2
78398200	73934100	79251000	109359000	106301000	94655300	32338600	30105300	38459800	25263500	32010100	28318400	cell organization and biogenesis;metabolic process	cytoplasm;mitochondrion;organelle lumen	catalytic activity;protein binding	Arginine and proline metabolism;Metabolic pathways	Amino acid synthesis and interconversion (transamination)				26	OAT	P04181	Ornithine aminotransferase, mitochondrial OS=Homo sapiens OX=9606 GN=OAT PE=1 SV=1
85218200	80165400	81294200	109668000	106493000	114354000	108944000	91564100	89473000	31453400	39722400	40204900	regulation of biological process	cytoplasm	protein binding;RNA binding						26	UBAP2L	Q14157	Ubiquitin-associated protein 2-like OS=Homo sapiens OX=9606 GN=UBAP2L PE=1 SV=2
94983200	97375800	97433000	91857200	96756800	107417000	174794000	150760000	164812000	137255000	114879000	150311000	cell organization and biogenesis;metabolic process;regulation of biological process;response to stimulus;transport	cell surface;cytoplasm;cytosol;endoplasmic reticulum;endosome;extracellular;membrane;nucleus;organelle lumen	enzyme regulator activity;metal ion binding;protein binding;RNA binding		Dissolution of Fibrin Clot;Gene and protein expression by JAK-STAT signaling after Interleukin-12 stimulation;Interleukin-12 family signaling;Neutrophil degranulation;Smooth Muscle Contraction				26	ANXA2	P07355	Annexin A2 OS=Homo sapiens OX=9606 GN=ANXA2 PE=1 SV=2
114122000	128805000	121555000	101208000	106126000	114050000	96938900	108502000	98996200	104324000	108735000	91567900	cell organization and biogenesis;metabolic process;regulation of biological process	cytoplasm;cytosol;nucleus	protein binding;RNA binding	RNA transport	Downregulation of TGF-beta receptor signaling				26	STRAP	Q9Y3F4	Serine-threonine kinase receptor-associated protein OS=Homo sapiens OX=9606 GN=STRAP PE=1 SV=1
127188000	130831000	127439000	125242000	134626000	134802000	118683000	140190000	129851000	122474000	145364000	137681000	metabolic process	cytoplasm;cytosol	catalytic activity;metal ion binding	Oxidative phosphorylation	Cytosolic tRNA aminoacylation;Pyrophosphate hydrolysis				26	PPA1	Q15181	Inorganic pyrophosphatase OS=Homo sapiens OX=9606 GN=PPA1 PE=1 SV=2
155558000	143106000	178080000	149899000	133826000	134774000	25354200	27942500	19651200	15933900	19527400	11509400	metabolic process;regulation of biological process;response to stimulus;transport	cytoplasm;endoplasmic reticulum;membrane;organelle lumen;ribosome	metal ion binding;protein binding;RNA binding	Antigen processing and presentation;HTLV-I infection;Phagosome;Protein processing in endoplasmic reticulum;Thyroid hormone synthesis	Antigen Presentation: Folding, assembly and peptide loading of class I MHC;Assembly of Viral Components at the Budding Site;Calnexin/calreticulin cycle;Interleukin-35 Signalling;MHC class II antigen presentation				26	CANX	P27824	Calnexin OS=Homo sapiens OX=9606 GN=CANX PE=1 SV=2
211453000	210472000	216030000	255491000	248647000	260281000	417664000	443178000	389041000	299832000	311451000	315476000	cellular homeostasis;metabolic process;regulation of biological process;response to stimulus;transport	cytoplasm;cytosol;extracellular;membrane;nucleus;organelle lumen;vacuole	antioxidant activity;catalytic activity;protein binding	Metabolic pathways	Detoxification of Reactive Oxygen Species;Neutrophil degranulation				26	PRDX6	P30041	Peroxiredoxin-6 OS=Homo sapiens OX=9606 GN=PRDX6 PE=1 SV=3
358954000	375798000	380610000	306335000	310996000	299200000	69918700	102068000	66543800	46485300	53225300	29791600	cell organization and biogenesis;metabolic process;transport	cytoplasm;cytosol;membrane;nucleus;ribosome	protein binding;RNA binding;structural molecule activity	Ribosome	Eukaryotic Translation Termination;Formation of a pool of free 40S subunits;GTP hydrolysis and joining of the 60S ribosomal subunit;L13a-mediated translational silencing of Ceruloplasmin expression;Major pathway of rRNA processing in the nucleolus and cytosol;Nonsense Mediated Decay (NMD) enhanced by the Exon Junction Complex (EJC);Nonsense Mediated Decay (NMD) independent of the Exon Junction Co…				26	RPL7A	P62424	60S ribosomal protein L7a OS=Homo sapiens OX=9606 GN=RPL7A PE=1 SV=2
745008000	800571000	743073000	737674000	730559000	744271000	1312850000	1262670000	1252120000	1150390000	1109640000	1140400000	metabolic process;regulation of biological process;response to stimulus	cytoplasm;cytosol;membrane;nucleus	catalytic activity;nucleotide binding;protein binding	Central carbon metabolism in cancer;Cysteine and methionine metabolism;Glucagon signaling pathway;Glycolysis / Gluconeogenesis;HIF-1 signaling pathway;Metabolic pathways;Propanoate metabolism;Pyruvate metabolism	Pyruvate metabolism				26	LDHA	P00338	L-lactate dehydrogenase A chain OS=Homo sapiens OX=9606 GN=LDHA PE=1 SV=2
901456	726019	1207010	1176940	1064760	2186800	7261590	3734710	5208880	30557700	31538700	35518900			protein binding						25	TTC13	Q8NBP0	Tetratricopeptide repeat protein 13 OS=Homo sapiens OX=9606 GN=TTC13 PE=2 SV=3
2685150	2009340	2047950	1393400	1727590	1093050	24781100	17788100	22053300	46463100	52605600	48750900	cell differentiation;cell organization and biogenesis;development;metabolic process;regulation of biological process	extracellular;Golgi	catalytic activity;metal ion binding;protein binding		Anchoring fibril formation;Collagen biosynthesis and modifying enzymes;Crosslinking of collagen fibrils;Degradation of the extracellular matrix				25	BMP1	P13497	Bone morphogenetic protein 1 OS=Homo sapiens OX=9606 GN=BMP1 PE=1 SV=2
7964040	8011880	7502600	7222900	9249980	10640300	754801000	540369000	757377000	1097300000	999859000	1185190000	defense response;regulation of biological process;response to stimulus	extracellular	protein binding						25	COCH	O43405	Cochlin OS=Homo sapiens OX=9606 GN=COCH PE=1 SV=1
12605900	12818900	12296800	13715600	12143700	10200000	3494690	4006600	2834540	3690700	3370740	1599130	cell differentiation;cell organization and biogenesis;development;regulation of biological process;response to stimulus		protein binding		Factors involved in megakaryocyte development and platelet production;MET activates RAP1 and RAC1				25	DOCK7	Q96N67	Dedicator of cytokinesis protein 7 OS=Homo sapiens OX=9606 GN=DOCK7 PE=1 SV=4
12781200	12348500	12841200	17779800	16821700	16864700	19469400	15452700	19321100	25118300	22049100	22161000	cell organization and biogenesis;metabolic process;response to stimulus	endoplasmic reticulum;Golgi;membrane	catalytic activity;metal ion binding;protein binding	Lysine degradation;Other types of O-glycan biosynthesis	Collagen biosynthesis and modifying enzymes				25	PLOD3	O60568	Multifunctional procollagen lysine hydroxylase and glycosyltransferase LH3 OS=Homo sapiens OX=9606 GN=PLOD3 PE=1 SV=1
13912400	13608300	15722000	13512600	13714600	14861100	11373000	11903000	9906490	10300100	9759650	8482930	metabolic process;regulation of biological process;response to stimulus	membrane;nucleus	catalytic activity;DNA binding;metal ion binding;protein binding;RNA binding						25	POLR2B	C9J2Y9	DNA-directed RNA polymerase subunit beta OS=Homo sapiens OX=9606 GN=POLR2B PE=1 SV=2
14312800	13501200	14969100	16558000	18171500	15118200	166685000	119736000	151888000	365155000	307758000	362920000	cell death;cell organization and biogenesis;metabolic process;regulation of biological process;response to stimulus;transport	cytoplasm;cytoskeleton;cytosol;extracellular;membrane;nucleus;organelle lumen	metal ion binding;protein binding	Fc gamma R-mediated phagocytosis;Regulation of actin cytoskeleton;Viral carcinogenesis	Amyloid fiber formation;Caspase-mediated cleavage of cytoskeletal proteins;Neutrophil degranulation				25	GSN	P06396	Gelsolin OS=Homo sapiens OX=9606 GN=GSN PE=1 SV=1
15947600	13111600	14641800	12513600	14332700	14220300	3408690	10579600	1454670	2909900	2129030	6923750	regulation of biological process;transport	cytosol;endoplasmic reticulum;endosome;membrane	catalytic activity;motor activity;nucleotide binding;protein binding						25	MYO1D	J3QRN6	Unconventional myosin-Id OS=Homo sapiens OX=9606 GN=MYO1D PE=1 SV=1
17273500	18228500	16957600	20515800	20968900	19560100	36415000	32085100	32701100	31097800	27349900	23941100	cell death;metabolic process;regulation of biological process	cytoplasm;cytosol;nucleus	enzyme regulator activity;protein binding						25	FAF1	Q9UNN5	FAS-associated factor 1 OS=Homo sapiens OX=9606 GN=FAF1 PE=1 SV=2
18933100	21168900	18323800	14635500	16424000	14568300	9926530	11175000	7922810	3296420	3767490	5092550	cell differentiation;metabolic process;regulation of biological process;response to stimulus	cytoplasm;cytosol;endoplasmic reticulum;endosome;Golgi;membrane	protein binding;RNA binding						25	GIGYF2	Q6Y7W6	GRB10-interacting GYF protein 2 OS=Homo sapiens OX=9606 GN=GIGYF2 PE=1 SV=1
19264200	18684800	21339800	20380800	20541200	18816200	192854	NaN	241431	NaN	380426	599838	metabolic process;transport	membrane;mitochondrion	catalytic activity;metal ion binding	Glycerophospholipid metabolism	Synthesis of PA;Triglyceride catabolism				25	GPD2	P43304	Glycerol-3-phosphate dehydrogenase, mitochondrial OS=Homo sapiens OX=9606 GN=GPD2 PE=1 SV=3
19902000	21114900	20723300	20541800	20867600	22176000	3539490	5117300	4219180	2690130	2942790	1686310	cell organization and biogenesis;metabolic process;regulation of biological process;transport	chromosome;cytosol;membrane;nucleus	catalytic activity;protein binding;RNA binding;structural molecule activity;transporter activity	Influenza A;RNA transport					25	NUP98	P52948	Nuclear pore complex protein Nup98-Nup96 OS=Homo sapiens OX=9606 GN=NUP98 PE=1 SV=4
22654600	25594500	20237800	21643600	20183800	22624900	37255000	41162600	32259800	25699400	20661600	24138500	cell organization and biogenesis;regulation of biological process;response to stimulus	cell surface;cytoplasm;cytoskeleton;cytosol;membrane;nucleus	protein binding		Cell-extracellular matrix interactions				25	FERMT2	Q96AC1	Fermitin family homolog 2 OS=Homo sapiens OX=9606 GN=FERMT2 PE=1 SV=1
24661100	19943400	26297800	29632000	27037800	24172200	3958860	3790950	4056960	2366800	3039070	1786650	metabolic process	membrane;mitochondrion;organelle lumen	catalytic activity;nucleotide binding;protein binding						25	MTHFD1L	A0A087WVM4	Formyltetrahydrofolate synthetase OS=Homo sapiens OX=9606 GN=MTHFD1L PE=1 SV=1
26912500	21709100	25752300	25009500	23862500	23576400	4120920	4541100	3039830	3960500	2475620	1307090			RNA binding						25		A0A087WZ13	Ribonucleoprotein PTB-binding 1 OS=Homo sapiens OX=9606 GN=RAVER1 PE=1 SV=1
29535900	32109700	30171400	27782100	25951600	29034800	46250700	45785600	47962300	41127200	41078600	36618600	metabolic process	cytoplasm;cytosol	catalytic activity;metal ion binding	African trypanosomiasis;Renin-angiotensin system	Antigen processing: Ubiquitination & Proteasome degradation				25	THOP1	P52888	Thimet oligopeptidase OS=Homo sapiens OX=9606 GN=THOP1 PE=1 SV=2
31493900	33511700	30032100	30029900	29953800	29040300	30323700	34600700	33464700	30723700	34848800	35129600	cell organization and biogenesis;cellular component movement;metabolic process;regulation of biological process;response to stimulus;transport	cytoplasm;cytosol;membrane;mitochondrion	catalytic activity;protein binding						25	DPYSL2	A0A1C7CYX9	Dihydropyrimidinase-related protein 2 OS=Homo sapiens OX=9606 GN=DPYSL2 PE=1 SV=1
36655400	37336100	32728700	37657900	39677400	33873500	20053600	23044300	19170400	25332500	26445300	13908000	metabolic process;response to stimulus;transport	cytoplasm;cytosol;nucleus	catalytic activity;protein binding	Drug metabolism - other enzymes;Metabolic pathways;Pyrimidine metabolism	Pyrimidine biosynthesis				25	UMPS	P11172	Uridine 5'-monophosphate synthase OS=Homo sapiens OX=9606 GN=UMPS PE=1 SV=1
40725900	35196300	39962600	42944900	42289300	37970900	18257200	32444100	11060500	9585660	8561100	18434400	cell communication;cell differentiation;cell organization and biogenesis;metabolic process;response to stimulus	cytoplasm;membrane	catalytic activity;nucleotide binding;RNA binding						25	CNP	P09543	2',3'-cyclic-nucleotide 3'-phosphodiesterase OS=Homo sapiens OX=9606 GN=CNP PE=1 SV=2
41725300	40601600	40554500	39850100	38422200	39452000	67235000	70551500	71460900	60519700	57790600	54827900	cell communication;metabolic process;regulation of biological process;response to stimulus	cytoplasm;cytosol;extracellular;nucleus	catalytic activity;protein binding	Metabolic pathways;Nicotinate and nicotinamide metabolism;NOD-like receptor signaling pathway	BMAL1:CLOCK,NPAS2 activates circadian gene expression;Nicotinamide salvaging				25	NAMPT	P43490	Nicotinamide phosphoribosyltransferase OS=Homo sapiens OX=9606 GN=NAMPT PE=1 SV=1
42118500	39108400	43295200	40566900	41705000	36937300	20466700	29589900	19852300	24015900	23177400	27292600									25		A0A2R8YCH5	Catenin beta-1 (Fragment) OS=Homo sapiens OX=9606 GN=CTNNB1 PE=1 SV=1
45028500	39759200	42070700	43095100	43811800	41102800	30615600	34567500	30707200	41796000	50131200	46336800	metabolic process;regulation of biological process	cytoplasm;cytosol;nucleus	catalytic activity;DNA binding;nucleotide binding;protein binding;RNA binding						25	SARS	Q5T5C7	Seryl-tRNA synthetase OS=Homo sapiens OX=9606 GN=SARS1 PE=1 SV=1
45924200	49403600	47196500	46790500	49018700	43947100	83168700	92059100	89231400	74104700	70486200	82471200	cell organization and biogenesis;metabolic process;transport	cytoplasm;Golgi;membrane	transporter activity		PI and PC transport between ER and Golgi membranes				25	PITPNB	P48739	Phosphatidylinositol transfer protein beta isoform OS=Homo sapiens OX=9606 GN=PITPNB PE=1 SV=2
46962800	51767200	51474800	47965700	47128100	45974100	36813300	39961800	38037200	20776100	21477200	18730900	cell proliferation;metabolic process;transport	cytoplasm;cytosol;nucleus	metal ion binding;protein binding;RNA binding	RNA transport	ABC-family proteins mediated transport;Formation of the ternary complex, and subsequently, the 43S complex;GTP hydrolysis and joining of the 60S ribosomal subunit;L13a-mediated translational silencing of Ceruloplasmin expression;Recycling of eIF2:GDP;Ribosomal scanning and start codon recognition;Translation initiation complex formation				25	EIF2S2	P20042	Eukaryotic translation initiation factor 2 subunit 2 OS=Homo sapiens OX=9606 GN=EIF2S2 PE=1 SV=2
47636900	44815800	48738600	52333600	53041400	48449600	920459	1462560	739954	1317140	4111960	1163460	metabolic process	endoplasmic reticulum;membrane;mitochondrion	catalytic activity;protein binding;RNA binding	Fatty acid degradation;Fatty acid elongation;Fatty acid metabolism;Metabolic pathways;Valine, leucine and isoleucine degradation	Acyl chain remodeling of CL;Beta oxidation of decanoyl-CoA to octanoyl-CoA-CoA;Beta oxidation of hexanoyl-CoA to butanoyl-CoA;Beta oxidation of lauroyl-CoA to decanoyl-CoA-CoA;Beta oxidation of myristoyl-CoA to lauroyl-CoA;Beta oxidation of octanoyl-CoA to hexanoyl-CoA;Beta oxidation of palmitoyl-CoA to myristoyl-CoA;mitochondrial fatty acid beta-oxidation of unsaturated fatty acids				25	HADHB	P55084	Trifunctional enzyme subunit beta, mitochondrial OS=Homo sapiens OX=9606 GN=HADHB PE=1 SV=3
49061800	53178000	53105400	48646000	50798900	54801500	25889900	42062000	24121900	39457100	41027800	28312300	metabolic process;regulation of biological process;response to stimulus	cytoplasm;cytosol;nucleus	catalytic activity;protein binding	Ubiquitin mediated proteolysis	Antigen processing: Ubiquitination & Proteasome degradation				25	TRIP12	Q14669	E3 ubiquitin-protein ligase TRIP12 OS=Homo sapiens OX=9606 GN=TRIP12 PE=1 SV=1
53408900	62045500	55696600	58118100	59118300	56412000	110081000	108561000	114156000	80772800	72238400	87525400	cell organization and biogenesis;metabolic process	cytoplasm;cytosol;mitochondrion	catalytic activity;nucleotide binding;protein binding	Aminoacyl-tRNA biosynthesis	Cytosolic tRNA aminoacylation				25	HARS	P12081	Histidine--tRNA ligase, cytoplasmic OS=Homo sapiens OX=9606 GN=HARS1 PE=1 SV=2
54228200	57298700	54625700	66106000	62405500	59526100	78257500	85521000	79796900	95480500	98717100	89471500	cell organization and biogenesis;cell proliferation;cellular component movement;regulation of biological process	cytoplasm;cytoskeleton;cytosol	protein binding;RNA binding	MicroRNAs in cancer	Interleukin-4 and 13 signaling				25	FSCN1	Q16658	Fascin OS=Homo sapiens OX=9606 GN=FSCN1 PE=1 SV=3
71140900	72760600	65152600	66172500	67508200	57109800	84279900	92857100	81437800	105334000	114361000	101300000	cell differentiation;cell organization and biogenesis;cellular component movement;metabolic process;regulation of biological process;transport	cytoplasm;cytoskeleton;cytosol;extracellular	protein binding		Platelet degranulation				25	WDR1	O75083	WD repeat-containing protein 1 OS=Homo sapiens OX=9606 GN=WDR1 PE=1 SV=4
72817500	73546500	74680800	70675900	75628300	69088100	65772700	61847100	59440600	52693600	49632900	39738500	metabolic process;regulation of biological process;response to stimulus	cytoplasm	catalytic activity;nucleotide binding						25		R4GNH3	26S proteasome regulatory subunit 6A OS=Homo sapiens OX=9606 GN=PSMC3 PE=1 SV=1
74800000	74362600	70756300	64470800	58304200	65584000	27137400	34028400	29640300	25928100	27485000	21705700	cell organization and biogenesis;metabolic process;regulation of biological process;transport	cytoplasm;cytosol;membrane;mitochondrion;organelle lumen	catalytic activity;enzyme regulator activity;metal ion binding;nucleotide binding;protein binding		Interferon alpha/beta signaling				25	ABCE1	P61221	ATP-binding cassette sub-family E member 1 OS=Homo sapiens OX=9606 GN=ABCE1 PE=1 SV=1
105975000	101114000	109322000	88331200	89964800	67669300	23312500	25273200	23235400	28774100	28648400	36798300	metabolic process;transport	membrane;mitochondrion	catalytic activity;nucleotide binding;protein binding	Alzheimer's disease;Carbon metabolism;Citrate cycle (TCA cycle);Huntington's disease;Metabolic pathways;Non-alcoholic fatty liver disease (NAFLD);Oxidative phosphorylation;Parkinson's disease	Citric acid cycle (TCA cycle);Respiratory electron transport				25	SDHA	P31040	Succinate dehydrogenase [ubiquinone] flavoprotein subunit, mitochondrial OS=Homo sapiens OX=9606 GN=SDHA PE=1 SV=2
114807000	125727000	131503000	94651400	96224400	97141900	123947000	122593000	107740000	90573400	84647400	82218400	metabolic process;transport	cytoplasm;cytosol;nucleus	catalytic activity;nucleotide binding;protein binding;RNA binding	RNA transport	ABC-family proteins mediated transport;Formation of the ternary complex, and subsequently, the 43S complex;GTP hydrolysis and joining of the 60S ribosomal subunit;L13a-mediated translational silencing of Ceruloplasmin expression;Recycling of eIF2:GDP;Ribosomal scanning and start codon recognition;Translation initiation complex formation				25	EIF2S3	P41091	Eukaryotic translation initiation factor 2 subunit 3 OS=Homo sapiens OX=9606 GN=EIF2S3 PE=1 SV=3
176300000	190649000	189798000	180388000	195800000	167708000	250608000	280488000	240747000	225451000	193168000	146796000	metabolic process;regulation of biological process	cytoplasm;nucleus	catalytic activity;enzyme regulator activity;protein binding	Ubiquitin mediated proteolysis	SUMO is conjugated to E1 (UBA2:SAE1);SUMO is transferred from E1 to E2 (UBE2I, UBC9)				25	SAE1	Q9UBE0	SUMO-activating enzyme subunit 1 OS=Homo sapiens OX=9606 GN=SAE1 PE=1 SV=1
181669000	151088000	180879000	142542000	151029000	110942000	119162000	142815000	108618000	95416700	111035000	104906000	metabolic process;transport	cytoplasm;nucleus;spliceosomal complex	protein binding;RNA binding;transporter activity	Spliceosome	mRNA Splicing - Major Pathway				25	HNRNPA3	P51991	Heterogeneous nuclear ribonucleoprotein A3 OS=Homo sapiens OX=9606 GN=HNRNPA3 PE=1 SV=2
195947000	205804000	207134000	178209000	176803000	168612000	54993400	69920500	48728300	30563600	37234500	25532500	cell proliferation;regulation of biological process;transport	cytoplasm;cytosol;nucleus	protein binding;RNA binding;translation regulator activity	MicroRNAs in cancer	Insulin-like Growth Factor-2 mRNA Binding Proteins (IGF2BPs/IMPs/VICKZs) bind RNA;MAPK6/MAPK4 signaling				25	IGF2BP1	Q9NZI8	Insulin-like growth factor 2 mRNA-binding protein 1 OS=Homo sapiens OX=9606 GN=IGF2BP1 PE=1 SV=2
258035000	248835000	236164000	175888000	187179000	185970000	30300700	54687600	29411800	22612500	29085000	17007100	cell organization and biogenesis;metabolic process;response to stimulus;transport	cytoplasm;cytosol;nucleus;ribosome	protein binding;RNA binding;structural molecule activity	Ribosome	Eukaryotic Translation Termination;Formation of a pool of free 40S subunits;GTP hydrolysis and joining of the 60S ribosomal subunit;L13a-mediated translational silencing of Ceruloplasmin expression;Major pathway of rRNA processing in the nucleolus and cytosol;Nonsense Mediated Decay (NMD) enhanced by the Exon Junction Complex (EJC);Nonsense Mediated Decay (NMD) independent of the Exon Junction Co…				25	RPL3	P39023	60S ribosomal protein L3 OS=Homo sapiens OX=9606 GN=RPL3 PE=1 SV=2
291026000	282233000	291633000	257020000	259094000	238853000	296269000	274664000	257660000	130470000	124752000	104285000	metabolic process;regulation of biological process;response to stimulus	membrane;nucleus	protein binding;RNA binding		FGFR2 alternative splicing;mRNA Splicing - Major Pathway				25	PTBP1	P26599	Polypyrimidine tract-binding protein 1 OS=Homo sapiens OX=9606 GN=PTBP1 PE=1 SV=1
328587000	344089000	339115000	283863000	284503000	289044000	91116000	124672000	89589900	65218800	75154600	48984900	cell organization and biogenesis;metabolic process;transport	cytoplasm;cytosol;membrane;nucleus;ribosome	DNA binding;protein binding;RNA binding;structural molecule activity	Ribosome	Eukaryotic Translation Termination;Formation of a pool of free 40S subunits;GTP hydrolysis and joining of the 60S ribosomal subunit;L13a-mediated translational silencing of Ceruloplasmin expression;Major pathway of rRNA processing in the nucleolus and cytosol;Nonsense Mediated Decay (NMD) enhanced by the Exon Junction Complex (EJC);Nonsense Mediated Decay (NMD) independent of the Exon Junction Co…				25	RPL7	P18124	60S ribosomal protein L7 OS=Homo sapiens OX=9606 GN=RPL7 PE=1 SV=1
345429000	388642000	379392000	337705000	348147000	333790000	71185200	92216700	65826200	54400600	64302900	37274800	cell differentiation;cell organization and biogenesis;metabolic process;regulation of biological process;transport	cytoplasm;cytosol;endoplasmic reticulum;nucleus;ribosome	protein binding;RNA binding;structural molecule activity	Ribosome	Eukaryotic Translation Termination;Formation of a pool of free 40S subunits;Formation of the ternary complex, and subsequently, the 43S complex;GTP hydrolysis and joining of the 60S ribosomal subunit;L13a-mediated translational silencing of Ceruloplasmin expression;Major pathway of rRNA processing in the nucleolus and cytosol;Nonsense Mediated Decay (NMD) enhanced by the Exon Junction Complex (EJ…				25	RPS3A	P61247	40S ribosomal protein S3a OS=Homo sapiens OX=9606 GN=RPS3A PE=1 SV=2
1922560	1638730	1601070	3399720	2711900	1791660	48268500	53695200	38624000	52227300	44728700	85510100									24		A0A6I8PIV6	Adhesion G protein-coupled receptor L2 OS=Homo sapiens OX=9606 GN=ADGRL2 PE=1 SV=1
6119770	6414900	6567460	5450620	4892510	5844770	154419000	138677000	142093000	376625000	330143000	534105000									24		Q08431	Lactadherin OS=Homo sapiens OX=9606 GN=MFGE8 PE=1 SV=3
7896730	6750350	8236960	9956310	10821800	8799490	18758200	23051100	18148800	30645400	22148500	35022200	cell differentiation;cell organization and biogenesis;cellular component movement;metabolic process;regulation of biological process;response to stimulus	membrane	catalytic activity;nucleotide binding;protein binding						24	PTK7	Q13308	Inactive tyrosine-protein kinase 7 OS=Homo sapiens OX=9606 GN=PTK7 PE=1 SV=2
8542490	7332560	7590180	7976320	9869690	8934590	3345790	7328960	5700270	3522260	3135960	2720820	cell communication;cell death;cell organization and biogenesis;metabolic process;regulation of biological process;response to stimulus	cytoplasm;cytosol;endoplasmic reticulum;Golgi;membrane;mitochondrion;nucleus;vacuole	catalytic activity;DNA binding;nucleotide binding;protein binding	Acute myeloid leukemia;Adipocytokine signaling pathway;AMPK signaling pathway;Breast cancer;Central carbon metabolism in cancer;Choline metabolism in cancer;EGFR tyrosine kinase inhibitor resistance;Endocrine resistance;ErbB signaling pathway;Glioma;HIF-1 signaling pathway;Insulin resistance;Insulin signaling pathway;Jak-STAT signaling pathway;Longevity regulating pathway;Longevity regulating pat…	CD28 dependent PI3K/Akt signaling;Constitutive Signaling by AKT1 E17K in Cancer;Energy dependent regulation of mTOR by LKB1-AMPK;HSF1-dependent transactivation;Macroautophagy;mTORC1-mediated signalling;Regulation of PTEN gene transcription;Regulation of TP53 Degradation;TP53 Regulates Metabolic Genes;VEGFR2 mediated vascular permeability				24	MTOR	P42345	Serine/threonine-protein kinase mTOR OS=Homo sapiens OX=9606 GN=MTOR PE=1 SV=1
11379500	11977800	10953500	11566800	11194500	10669900	22164500	19865300	18641700	19235400	16950300	17458800	metabolic process	cytosol	catalytic activity;protein binding	Metabolic pathways;Starch and sucrose metabolism	Glycogen storage disease type IV (GBE1);Glycogen synthesis				24	GBE1	Q04446	1,4-alpha-glucan-branching enzyme OS=Homo sapiens OX=9606 GN=GBE1 PE=1 SV=3
11964200	10585700	11269600	13063600	13086800	11539700	3483760	3732070	3012600	7589660	7790520	6143700	cell organization and biogenesis;metabolic process;regulation of biological process;response to stimulus	chromosome;nucleus	antioxidant activity;catalytic activity;DNA binding;metal ion binding		HDMs demethylate histones				24	KDM3B	Q7LBC6	Lysine-specific demethylase 3B OS=Homo sapiens OX=9606 GN=KDM3B PE=1 SV=2
15266600	14143200	14854600	13774900	13618800	14047000	15257800	15145800	13546100	9147480	10109900	12867000	cell organization and biogenesis;metabolic process;regulation of biological process;response to stimulus	chromosome;cytoplasm;cytoskeleton;cytosol	enzyme regulator activity;protein binding;signal transducer activity	cAMP signaling pathway;cGMP-PKG signaling pathway;Focal adhesion;Oxytocin signaling pathway;Platelet activation;Proteoglycans in cancer;Regulation of actin cytoskeleton;Vascular smooth muscle contraction	Regulation of PLK1 Activity at G2/M Transition;RHO GTPases activate CIT;RHO GTPases activate PAKs;RHO GTPases activate PKNs;RHO GTPases Activate ROCKs				24	PPP1R12A	O14974	Protein phosphatase 1 regulatory subunit 12A OS=Homo sapiens OX=9606 GN=PPP1R12A PE=1 SV=1
15510900	14037900	14952200	17978600	17354800	17316800	43684600	33985600	40097100	74753400	71850400	70680200	metabolic process;regulation of biological process;response to stimulus;transport	extracellular;organelle lumen	catalytic activity;protein binding	Other glycan degradation	Neutrophil degranulation;Post-translational protein phosphorylation;Regulation of Insulin-like Growth Factor (IGF) transport and uptake by Insulin-like Growth Factor Binding Proteins (IGFBPs)				24	FUCA2	Q9BTY2	Plasma alpha-L-fucosidase OS=Homo sapiens OX=9606 GN=FUCA2 PE=1 SV=2
15572800	16389200	13381400	15193000	16878200	15409400	10983300	10693700	8487820	5713190	5399230	6030000	cell differentiation;cell organization and biogenesis;cell proliferation;cellular component movement;defense response;metabolic process;regulation of biological process;reproduction;response to stimulus;transport	cytoplasm;cytosol;membrane;mitochondrion;nucleus	DNA binding;protein binding;signal transducer activity	Acute myeloid leukemia;Adipocytokine signaling pathway;AGE-RAGE signaling pathway in diabetic complications;Chemokine signaling pathway;EGFR tyrosine kinase inhibitor resistance;Epstein-Barr virus infection;FoxO signaling pathway;Hepatitis B;Hepatitis C;HIF-1 signaling pathway;Inflammatory bowel disease (IBD);Insulin resistance;Jak-STAT signaling pathway;Measles;MicroRNAs in cancer;Pancreatic can…	Association of TriC/CCT with target proteins during biosynthesis;Downstream signal transduction;Growth hormone receptor signaling;Interleukin-10 signaling;Interleukin-15 signaling;Interleukin-20 family signaling;Interleukin-35 Signalling;Interleukin-4 and 13 signaling;Interleukin-6 family signaling;Interleukin-7 signaling;MET activates STAT3;POU5F1 (OCT4), SOX2, NANOG activate genes related to pr…				24	STAT3	P40763	Signal transducer and activator of transcription 3 OS=Homo sapiens OX=9606 GN=STAT3 PE=1 SV=2
17422500	19414900	19112000	17612300	18614700	20830700	46522800	40822600	48643000	36742000	37307700	36749700	cell organization and biogenesis;metabolic process;regulation of biological process;response to stimulus	cytoplasm;cytosol;mitochondrion	catalytic activity;metal ion binding;nucleotide binding	Carbon metabolism;Metabolic pathways;PPAR signaling pathway;Pyruvate metabolism	PPARA activates gene expression				24	ME1	P48163	NADP-dependent malic enzyme OS=Homo sapiens OX=9606 GN=ME1 PE=1 SV=1
19941000	18485000	19549900	30418900	28941000	28859000	2256760	2913520	3823940	4652880	5658980	3994280	metabolic process	endoplasmic reticulum;membrane	catalytic activity	Metabolic pathways;N-Glycan biosynthesis;Protein processing in endoplasmic reticulum	Defective MOGS causes MOGS-CDG (CDG-2b);N-glycan trimming in the ER and Calnexin/Calreticulin cycle				24	MOGS	Q13724	Mannosyl-oligosaccharide glucosidase OS=Homo sapiens OX=9606 GN=MOGS PE=1 SV=5
21550500	23813300	21398000	23209100	25401800	20830000	25421700	26816100	27085100	31814500	31158800	29397700	metabolic process	cytoplasm;cytosol	catalytic activity;metal ion binding;protein binding						24	XPNPEP1	Q9NQW7	Xaa-Pro aminopeptidase 1 OS=Homo sapiens OX=9606 GN=XPNPEP1 PE=1 SV=3
21777600	25437300	21976800	20071400	22236700	23131700	22890000	20365100	20143300	9962330	11965300	9304450	cell death;cell differentiation;cell organization and biogenesis;metabolic process;regulation of biological process;response to stimulus;transport	cytoplasm;cytosol;membrane;nucleus	protein binding						24	BAG6	A0A024RCR6	BCL2-associated athanogene 6 OS=Homo sapiens OX=9606 GN=BAG6 PE=1 SV=1
29885800	29362700	29482600	27529000	29677700	28474300	40584700	43773700	42997200	46675900	45893700	40651600	metabolic process	cytosol	catalytic activity;metal ion binding	Amino sugar and nucleotide sugar metabolism;Metabolic pathways	Synthesis of UDP-N-acetyl-glucosamine				24	PGM3	O95394	Phosphoacetylglucosamine mutase OS=Homo sapiens OX=9606 GN=PGM3 PE=1 SV=1
34670300	33338500	39689000	39560400	41945000	35400200	16967200	15893300	13976200	13137300	13086200	9052490	cell organization and biogenesis;metabolic process;regulation of biological process	nucleus	catalytic activity;protein binding;RNA binding		rRNA modification in the nucleus and cytosol;TFAP2A acts as a transcriptional repressor during retinoic acid induced cell differentiation				24	NOP2	P46087	Probable 28S rRNA (cytosine(4447)-C(5))-methyltransferase OS=Homo sapiens OX=9606 GN=NOP2 PE=1 SV=2
45135000	47861600	41565100	39267600	38444800	40984600	30971200	32371700	31271600	25926000	27344700	25515900	cell organization and biogenesis;metabolic process	nucleus;spliceosomal complex	metal ion binding;protein binding;RNA binding	Spliceosome	mRNA Splicing - Major Pathway				24	SF3A3	Q12874	Splicing factor 3A subunit 3 OS=Homo sapiens OX=9606 GN=SF3A3 PE=1 SV=1
47022100	46033700	45276400	51420900	51976300	43123900	34690000	38082200	38797900	43140300	46490500	41678100	metabolic process	cytoplasm;cytosol	catalytic activity	Arginine and proline metabolism;Ascorbate and aldarate metabolism;beta-Alanine metabolism;Fatty acid degradation;Glycerolipid metabolism;Glycolysis / Gluconeogenesis;Histidine metabolism;Lysine degradation;Metabolic pathways;Pyruvate metabolism;Tryptophan metabolism;Valine, leucine and isoleucine degradation	Carnitine synthesis				24	ALDH9A1	P49189	4-trimethylaminobutyraldehyde dehydrogenase OS=Homo sapiens OX=9606 GN=ALDH9A1 PE=1 SV=3
48807400	54794600	51466500	52681100	51005800	53308500	11550200	14601600	9688120	9726300	11381200	12527300	metabolic process;regulation of biological process;response to stimulus;transport	cytoplasm;cytosol;membrane;mitochondrion;nucleus	catalytic activity;protein binding;RNA binding;transporter activity		Glycerophospholipid biosynthesis;Neutrophil degranulation				24	CPNE3	O75131	Copine-3 OS=Homo sapiens OX=9606 GN=CPNE3 PE=1 SV=1
59435300	64263900	61732700	71697000	72463500	75541200	107453000	105216000	119592000	104785000	102837000	100198000	metabolic process	cytoplasm;cytosol	catalytic activity	Biosynthesis of amino acids;Carbon metabolism;Glycine, serine and threonine metabolism;Metabolic pathways;Vitamin B6 metabolism	Serine biosynthesis				24	PSAT1	Q9Y617	Phosphoserine aminotransferase OS=Homo sapiens OX=9606 GN=PSAT1 PE=1 SV=2
64140800	71027300	65017000	78038500	60678800	65252000	122605000	135945000	124936000	72153500	67237100	79823100	cell organization and biogenesis;metabolic process;regulation of biological process	cytosol	catalytic activity;protein binding;RNA binding						24	EIF4B	E7EX17	Eukaryotic translation initiation factor 4B OS=Homo sapiens OX=9606 GN=EIF4B PE=1 SV=1
71407800	70786900	70967600	72057000	70391100	62609900	67720700	67236800	66107200	53026800	52562400	51992100	cell differentiation;cell division;cell organization and biogenesis;regulation of biological process	chromosome;cytoplasm;cytoskeleton;cytosol;membrane;nucleus	nucleotide binding;protein binding;structural molecule activity		MAPK6/MAPK4 signaling				24	2007-09-01	Q16181	Septin-7 OS=Homo sapiens OX=9606 GN=SEPTIN7 PE=1 SV=2
295270000	299351000	291736000	284316000	280109000	286416000	90565500	119053000	81600400	100046000	113223000	101182000	cell death;cellular homeostasis;development;metabolic process;regulation of biological process;response to stimulus	cytoplasm;cytosol;membrane;mitochondrion;nucleus;ribosome	enzyme regulator activity;protein binding;RNA binding;structural molecule activity	Measles	Regulation of TNFR1 signaling;TNFR1-induced NFkappaB signaling pathway;TNFR1-mediated ceramide production				24	GNB2L1;RACK1	P63244	Receptor of activated protein C kinase 1 OS=Homo sapiens OX=9606 GN=RACK1 PE=1 SV=3
556591000	559526000	562025000	578141000	599143000	574194000	1257790000	1243280000	1307110000	1090040000	1017050000	991084000	cell organization and biogenesis;cellular component movement;cellular homeostasis;metabolic process;regulation of biological process;response to stimulus;transport	cytoplasm;cytosol;membrane;mitochondrion;nucleus	protein binding;RNA binding	Cell cycle;Epstein-Barr virus infection;Hippo signaling pathway;Neurotrophin signaling pathway;Oocyte meiosis;PI3K-Akt signaling pathway;Viral carcinogenesis	Activation of BAD and translocation to mitochondria;Anchoring of the basal body to the plasma membrane;AURKA Activation by TPX2;Chk1/Chk2(Cds1) mediated inactivation of Cyclin B:Cdk1 complex;Deregulated CDK5 triggers multiple neurodegenerative pathways in Alzheimer's disease models;HSF1 activation;Loss of Nlp from mitotic centrosomes;NADE modulates death signalling;RAB GEFs exchange GTP for GDP o…				24	YWHAE	P62258	14-3-3 protein epsilon OS=Homo sapiens OX=9606 GN=YWHAE PE=1 SV=1
244940	501884	837313	1109140	612462	2478140	30318000	22874500	31246400	64007400	61446000	64781600	cell communication;cell differentiation;cell growth;cell organization and biogenesis;cellular component movement;development;regulation of biological process;response to stimulus;transport	cell surface;cytosol;endosome;membrane	catalytic activity;enzyme regulator activity;metal ion binding;protein binding;receptor activity;signal transducer activity						23	NRP1	E9PEP6	Neuropilin OS=Homo sapiens OX=9606 GN=NRP1 PE=1 SV=2
597399	174288	960036	879980	655526	1464820	117975000	79217900	98678300	217820000	190755000	219062000	cell communication;cell organization and biogenesis;regulation of biological process	cell surface;endoplasmic reticulum;Golgi;membrane	metal ion binding						23	CLSTN3	Q9BQT9	Calsyntenin-3 OS=Homo sapiens OX=9606 GN=CLSTN3 PE=1 SV=1
2143050	1749790	2144830	2489530	2266640	3773120	23058600	17029400	25476600	8605580	7899400	9421630	cell organization and biogenesis;regulation of biological process;transport	cytoskeleton;extracellular;membrane	catalytic activity;motor activity;protein binding;structural molecule activity	African trypanosomiasis;Amoebiasis;ECM-receptor interaction;Focal adhesion;Pathways in cancer;PI3K-Akt signaling pathway;Small cell lung cancer;Toxoplasmosis	ECM proteoglycans;Laminin interactions;MET activates PTK2 signaling;Non-integrin membrane-ECM interactions				23	LAMA4	Q16363	Laminin subunit alpha-4 OS=Homo sapiens OX=9606 GN=LAMA4 PE=1 SV=4
3009530	2838140	2988480	312211	319758	546923	21970000	18499300	23568900	79773400	69353800	68304600	cellular component movement;regulation of biological process;response to stimulus	membrane;nucleus	metal ion binding;protein binding						23	MEGF8	Q7Z7M0	Multiple epidermal growth factor-like domains protein 8 OS=Homo sapiens OX=9606 GN=MEGF8 PE=1 SV=2
4994430	7054920	6235210	7218950	7603940	7870790	340476000	231899000	344531000	755777000	647185000	675091000	cell communication;cell death;cell growth;cell organization and biogenesis;cellular component movement;cellular homeostasis;defense response;metabolic process;regulation of biological process;response to stimulus;transport	cell surface;cytoplasm;cytosol;endoplasmic reticulum;endosome;extracellular;Golgi;membrane;organelle lumen;vacuole	DNA binding;enzyme regulator activity;metal ion binding;protein binding	Alzheimer's disease;Serotonergic synapse	Activated TLR4 signalling;Advanced glycosylation endproduct receptor signaling;Amyloid fiber formation;Deregulated CDK5 triggers multiple neurodegenerative pathways in Alzheimer's disease models;DEx/H-box helicases activate type I IFN and inflammatory cytokines production;ECM proteoglycans;Formyl peptide receptors bind formyl peptides and many other ligands;G alpha (i) signalling events;Gastrin-C…				23	APP	P05067	Amyloid-beta precursor protein OS=Homo sapiens OX=9606 GN=APP PE=1 SV=3
5591140	8172690	69763500	5332440	51317600	5380110	5470030	122326000	19501800	63538700	50169600	18923300	cell death;defense response;metabolic process;regulation of biological process;response to stimulus;transport	cytoskeleton;cytosol;extracellular;membrane;nucleus	catalytic activity;motor activity;protein binding;receptor activity;structural molecule activity		Formation of the cornified envelope;Neutrophil degranulation				23	KRT1	P04264	Keratin, type II cytoskeletal 1 OS=Homo sapiens OX=9606 GN=KRT1 PE=1 SV=6
8341580	13238700	13265200	12235700	15483900	12475200	11634100	11468100	13646600	13855700	13729700	11802200	metabolic process;regulation of biological process;response to stimulus	nucleus	catalytic activity;metal ion binding		Reversal of alkylation damage by DNA dioxygenases				23	FTO	Q9C0B1	Alpha-ketoglutarate-dependent dioxygenase FTO OS=Homo sapiens OX=9606 GN=FTO PE=1 SV=3
9866660	11086500	10297600	10575800	10469600	10627100	10454000	8025240	9192720	32258600	26087800	26095500	cell growth;cell organization and biogenesis;cellular component movement;metabolic process;regulation of biological process;transport	cytoplasm;extracellular;Golgi;organelle lumen	catalytic activity;motor activity;nucleotide binding;protein binding;structural molecule activity;transporter activity	Amoebiasis;ECM-receptor interaction;Focal adhesion;Pathways in cancer;PI3K-Akt signaling pathway;Small cell lung cancer;Toxoplasmosis	ECM proteoglycans;Laminin interactions;MET activates PTK2 signaling;Non-integrin membrane-ECM interactions;Post-translational protein phosphorylation;Regulation of Insulin-like Growth Factor (IGF) transport and uptake by Insulin-like Growth Factor Binding Proteins (IGFBPs)				23	LAMB2	P55268	Laminin subunit beta-2 OS=Homo sapiens OX=9606 GN=LAMB2 PE=1 SV=2
10453400	8260260	9057690	9414640	8427440	9955620	1358500	1924730	1003100	3717850	2609430	970503	metabolic process	cytosol;nucleus	protein binding;RNA binding		Major pathway of rRNA processing in the nucleolus and cytosol;rRNA modification in the nucleus and cytosol				23	PDCD11	Q14690	Protein RRP5 homolog OS=Homo sapiens OX=9606 GN=PDCD11 PE=1 SV=3
12731900	14143300	13852000	12620600	13614600	12089100	9486780	11605800	9370540	7928860	8615580	6041240	transport	cytoplasm;cytosol;endoplasmic reticulum;membrane	metal ion binding;protein binding	Protein processing in endoplasmic reticulum					23	SEC23B	Q15437	Protein transport protein Sec23B OS=Homo sapiens OX=9606 GN=SEC23B PE=1 SV=2
13429000	18167300	15841700	18360300	20790500	18001200	8606080	8794430	7208790	7819300	7761350	5670510		cytoplasm;nucleus	DNA binding;protein binding						23	WDHD1	O75717	WD repeat and HMG-box DNA-binding protein 1 OS=Homo sapiens OX=9606 GN=WDHD1 PE=1 SV=1
16961400	16257900	12490600	16987800	15297500	13633200	16170900	15536600	16000400	10680000	10980000	9425070	cell organization and biogenesis;transport	cytoplasm;cytosol;endoplasmic reticulum;Golgi;membrane	catalytic activity;metal ion binding;protein binding;RNA binding		COPII (Coat Protein 2) Mediated Vesicle Transport				23	SEC23IP	Q9Y6Y8	SEC23-interacting protein OS=Homo sapiens OX=9606 GN=SEC23IP PE=1 SV=1
17305700	17225100	16169800	14552300	17071400	14282600	1373770	2199460	1943290	3613750	5874790	3305000	cell differentiation;cell organization and biogenesis;metabolic process;regulation of biological process;transport	chromosome;cytosol;membrane;nucleus	protein binding;structural molecule activity;transporter activity	RNA transport	Amplification of signal from unattached kinetochores via a MAD2 inhibitory signal;ISG15 antiviral mechanism;NEP/NS2 Interacts with the Cellular Export Machinery;NS1 Mediated Effects on Host Pathways;Nuclear import of Rev protein;Nuclear Pore Complex (NPC) Disassembly;Regulation of Glucokinase by Glucokinase Regulatory Protein;Regulation of HSF1-mediated heat shock response;Resolution of Sister Ch…				23	NUP133	Q8WUM0	Nuclear pore complex protein Nup133 OS=Homo sapiens OX=9606 GN=NUP133 PE=1 SV=2
17759200	18812100	21423300	17612000	17974800	15835700	2198580	2925730	1830060	3945290	4561520	1680710	cell organization and biogenesis;metabolic process	cytoplasm;mitochondrion	catalytic activity;metal ion binding;nucleotide binding;RNA binding	Aminoacyl-tRNA biosynthesis	Mitochondrial tRNA aminoacylation				23	AARS2	Q5JTZ9	Alanine--tRNA ligase, mitochondrial OS=Homo sapiens OX=9606 GN=AARS2 PE=1 SV=1
18023500	18726700	16702900	18570300	18090100	18605400	24241600	23293500	22397400	13470200	12013300	12079600		cytoskeleton							23		E7ENY0	Alpha-adducin OS=Homo sapiens OX=9606 GN=ADD1 PE=1 SV=1
18188200	20371700	20184300	21401000	21199800	22166200	3625460	4450660	3633600	2550750	3808930	1963330	metabolic process;regulation of biological process;response to stimulus	cytosol;membrane;nucleus	DNA binding;protein binding	Fanconi anemia pathway	Fanconi Anemia Pathway;TP53 Regulates Transcription of DNA Repair Genes				23	FANCI	Q9NVI1	Fanconi anemia group I protein OS=Homo sapiens OX=9606 GN=FANCI PE=1 SV=4
18227500	18502300	17240300	18693800	15718200	18516200	14251800	13887000	12082200	11056600	11671000	10338400	metabolic process	cytoplasm;cytosol;membrane;nucleus	catalytic activity	Insulin resistance					23	MGEA5	O60502	Protein O-GlcNAcase OS=Homo sapiens OX=9606 GN=OGA PE=1 SV=2
18825800	16730000	16598500	18638300	17120200	16861100	2658130	2228710	2485370	6667320	6954700	3640230									23		A0A3B3ITW3	ATP-binding cassette sub-family D member 3 OS=Homo sapiens OX=9606 GN=ABCD3 PE=1 SV=2
19343800	18919600	20513700	20895600	20272200	20332800	19024700	19230200	19340900	9804040	10132500	10883600	metabolic process;regulation of biological process	nucleus	metal ion binding;protein binding;RNA binding						23	RBM10	P98175	RNA-binding protein 10 OS=Homo sapiens OX=9606 GN=RBM10 PE=1 SV=3
20012400	18458000	21921700	19720000	21559600	21464700	19084100	17654600	17204400	14501800	17316500	13558000	regulation of biological process;response to stimulus	membrane	protein binding						23	LRRC40	Q9H9A6	Leucine-rich repeat-containing protein 40 OS=Homo sapiens OX=9606 GN=LRRC40 PE=1 SV=1
20500100	21631200	19029400	20476600	21228200	19357600	13056200	14326300	13394000	10114800	11325000	9199200	metabolic process;regulation of biological process;response to stimulus	cytoplasm;cytosol;endosome;nucleus	catalytic activity;protein binding;RNA binding		Termination of translesion DNA synthesis;Ub-specific processing proteases				23	USP10	Q14694	Ubiquitin carboxyl-terminal hydrolase 10 OS=Homo sapiens OX=9606 GN=USP10 PE=1 SV=2
20628000	20766200	19415400	19495000	20554100	17432800	15257700	15578100	14275600	14891300	18717400	14313500	metabolic process;regulation of biological process;response to stimulus;transport	cytoplasm;cytosol;nucleus	catalytic activity;nucleotide binding;protein binding	Ubiquitin mediated proteolysis	Antigen processing: Ubiquitination & Proteasome degradation;Dectin-1 mediated noncanonical NF-kB signaling;Neddylation;NIK-->noncanonical NF-kB signaling				23	UBA3	Q8TBC4	NEDD8-activating enzyme E1 catalytic subunit OS=Homo sapiens OX=9606 GN=UBA3 PE=1 SV=2
24123100	26065500	24149300	42463200	42859600	46579600	21017100	23650900	23144300	35587100	35216800	25141500	cell organization and biogenesis;metabolic process;regulation of biological process;response to stimulus;transport	cytoplasm;cytosol;extracellular;membrane;organelle lumen	catalytic activity;metal ion binding;nucleotide binding;protein binding	AMPK signaling pathway;Biosynthesis of amino acids;Carbon metabolism;Central carbon metabolism in cancer;Fructose and mannose metabolism;Galactose metabolism;Glucagon signaling pathway;Glycolysis / Gluconeogenesis;HIF-1 signaling pathway;Metabolic pathways;Pentose phosphate pathway;RNA degradation	Glycolysis;Neutrophil degranulation				23	PFKL	P17858	ATP-dependent 6-phosphofructokinase, liver type OS=Homo sapiens OX=9606 GN=PFKL PE=1 SV=6
26380400	26696700	25737700	23869700	25251800	26271100	9189610	11345800	6843420	8895570	10686200	6925540									23		A0A494C0R8	Clustered mitochondria protein homolog OS=Homo sapiens OX=9606 GN=CLUH PE=1 SV=1
26476800	24186100	25630500	24033200	26208400	23428200	16042700	18700800	16950600	19087700	18147600	15445700	cell organization and biogenesis;metabolic process;regulation of biological process	membrane;nucleus	catalytic activity;DNA binding;metal ion binding;protein binding		ERCC6 (CSB) and EHMT2 (G9a) positively regulate rRNA expression;HDACs deacetylate histones;Regulation of PTEN gene transcription;Regulation of TP53 Activity through Acetylation;RNA Polymerase I Transcription Initiation				23	MTA2	O94776	Metastasis-associated protein MTA2 OS=Homo sapiens OX=9606 GN=MTA2 PE=1 SV=1
26558500	27661300	30240600	36060400	37090800	35043700	11609100	12652200	11640200	11652700	11725700	9475280	metabolic process;regulation of biological process;transport	membrane;mitochondrion	catalytic activity	Fatty acid degradation;Fatty acid metabolism;PPAR signaling pathway	Import of palmitoyl-CoA into the mitochondrial matrix;PPARA activates gene expression				23	CPT2	P23786	Carnitine O-palmitoyltransferase 2, mitochondrial OS=Homo sapiens OX=9606 GN=CPT2 PE=1 SV=2
27054900	25274700	26755600	33114000	29616500	30977000	2418440	2424270	949453	1017960	1992360	1663460	transport	membrane;mitochondrion;organelle lumen	nucleotide binding;protein binding		Metabolism of proteins;Mitochondrial protein import				23	TIMM44	O43615	Mitochondrial import inner membrane translocase subunit TIM44 OS=Homo sapiens OX=9606 GN=TIMM44 PE=1 SV=2
28215100	28572200	30630500	33769600	35773700	31509700	6790710	7465680	7615160	12096300	11535100	5712900	metabolic process;regulation of biological process	mitochondrion;organelle lumen	catalytic activity;metal ion binding;nucleotide binding	Carbon metabolism;Pyruvate metabolism					23	ME2	P23368	NAD-dependent malic enzyme, mitochondrial OS=Homo sapiens OX=9606 GN=ME2 PE=1 SV=1
32330400	33656600	31936000	31941800	32700800	35561300	21470300	27484700	26293000	27395100	28458900	20217500	metabolic process	cytoplasm;cytosol;mitochondrion	catalytic activity;nucleotide binding	Aminoacyl-tRNA biosynthesis	Cytosolic tRNA aminoacylation				23	NARS	O43776	Asparagine--tRNA ligase, cytoplasmic OS=Homo sapiens OX=9606 GN=NARS1 PE=1 SV=1
33902500	33109400	34680400	28107900	30800800	23631200	17786600	19115800	15714900	17120000	17955100	13526300	metabolic process;regulation of biological process;transport	cytoplasm;cytoskeleton;cytosol;membrane;nucleus	protein binding	mRNA surveillance pathway;Tight junction	Cleavage of Growing Transcript in the Termination Region;mRNA 3'-end processing;mRNA Splicing - Major Pathway;Processing of Intronless Pre-mRNAs;Transport of Mature mRNA Derived from an Intronless Transcript				23	SYMPK	Q92797	Symplekin OS=Homo sapiens OX=9606 GN=SYMPK PE=1 SV=2
34965000	36465800	35889800	32752400	31496100	29480900	13607200	17904800	15319900	16237300	16401700	9200840	metabolic process;response to stimulus	chromosome;cytoplasm;membrane;nucleus	catalytic activity;DNA binding;nucleotide binding;protein binding						23	RECQL	P46063	ATP-dependent DNA helicase Q1 OS=Homo sapiens OX=9606 GN=RECQL PE=1 SV=3
35863700	37541300	34938200	38515400	38797400	34423300	49962100	44125500	45574600	31916200	28968600	29661100	cell division;cell organization and biogenesis;cellular component movement;regulation of biological process;response to stimulus	cytoplasm;cytoskeleton;cytosol;membrane	nucleotide binding;protein binding;structural molecule activity		Clathrin-mediated endocytosis;EPHB-mediated forward signaling;Regulation of actin dynamics for phagocytic cup formation;RHO GTPases Activate WASPs and WAVEs				23	ACTR3	P61158	Actin-related protein 3 OS=Homo sapiens OX=9606 GN=ACTR3 PE=1 SV=3
36322000	35284000	40551600	36373300	35078900	33985700	3342150	3442120	985835	1073780	3773110	307532	cell organization and biogenesis;metabolic process;regulation of biological process	mitochondrion;organelle lumen	catalytic activity;protein binding;RNA binding		rRNA processing in the mitochondrion;tRNA modification in the mitochondrion;tRNA processing in the mitochondrion				23	TRMT10C	Q7L0Y3	tRNA methyltransferase 10 homolog C OS=Homo sapiens OX=9606 GN=TRMT10C PE=1 SV=2
42339100	40587000	40253800	29424700	30086600	26322500	72072000	69864600	86165500	68609700	61434300	75840100									23		A0A2R8Y5S7	Radixin OS=Homo sapiens OX=9606 GN=RDX PE=1 SV=1
42523600	39591700	41327000	36106000	36972200	31998300	14812600	14180900	11262100	3261140	5697170	4322160	metabolic process;regulation of biological process	cytoplasm;membrane;nucleus	DNA binding;protein binding;RNA binding						23	FUBP3	Q96I24	Far upstream element-binding protein 3 OS=Homo sapiens OX=9606 GN=FUBP3 PE=1 SV=2
42613400	45003300	41914500	40112900	38125300	42687300	56752000	56261800	57613800	40459700	48338800	39094900	cell organization and biogenesis;cellular homeostasis;metabolic process;regulation of biological process	cytoplasm;cytosol;nucleus;spliceosomal complex	catalytic activity;metal ion binding;protein binding;RNA binding		Iron uptake and transport				23	GLRX3	O76003	Glutaredoxin-3 OS=Homo sapiens OX=9606 GN=GLRX3 PE=1 SV=2
44505400	46932800	45385900	42176200	43961300	45803100	37087100	39126600	35967300	33288200	31011800	28169500	cell organization and biogenesis;metabolic process;regulation of biological process	cytoplasm;cytosol;membrane;mitochondrion;nucleus	catalytic activity;nucleotide binding;protein binding;RNA binding	RNA degradation	mRNA decay by 5' to 3' exoribonuclease				23	DDX6	P26196	Probable ATP-dependent RNA helicase DDX6 OS=Homo sapiens OX=9606 GN=DDX6 PE=1 SV=2
44570500	43650800	45767400	39024100	39333500	34905400	9287210	11133700	9533330	8489940	8878930	6766070	metabolic process;regulation of biological process	cytoplasm;nucleus;spliceosomal complex	protein binding;RNA binding	Spliceosome					23	RBM25	P49756	RNA-binding protein 25 OS=Homo sapiens OX=9606 GN=RBM25 PE=1 SV=3
46858000	34953200	39434600	46419000	51911600	42000500	7036320	8929710	5907250	3522210	5507420	1196970	cell differentiation;metabolic process;regulation of biological process	membrane;nucleus	protein binding;RNA binding						23	RSL1D1	O76021	Ribosomal L1 domain-containing protein 1 OS=Homo sapiens OX=9606 GN=RSL1D1 PE=1 SV=3
55565000	59039500	56973000	54382800	55684800	51775000	15114700	16060900	12068100	10568100	12352100	9732680	cell death;cell differentiation;regulation of biological process	cytoplasm;cytosol;membrane	protein binding;RNA binding						23	FXR1	B4DXZ6	Fragile X mental retardation syndrome-related protein 1 OS=Homo sapiens OX=9606 GN=FXR1 PE=1 SV=1
56579100	62948700	60000500	61435000	59581700	64228600	25165000	26821700	21557500	17620600	19605200	18934700	metabolic process;regulation of biological process	cytoplasm;cytosol	enzyme regulator activity;protein binding						23	RNH1	P13489	Ribonuclease inhibitor OS=Homo sapiens OX=9606 GN=RNH1 PE=1 SV=2
60919500	60783100	63308800	83282300	73284700	69641700	41049800	47535400	51031900	62424900	67929600	66458100	metabolic process		catalytic activity						23		A0A1B0GTG2	Alpha-aminoadipic semialdehyde dehydrogenase OS=Homo sapiens OX=9606 GN=ALDH7A1 PE=1 SV=1
67285600	72885900	67705700	65730500	70438600	66885800	62205800	57932600	59625000	53889500	47770100	42915300	metabolic process;regulation of biological process;response to stimulus;transport	cytoplasm;cytosol;membrane;nucleus;proteasome	catalytic activity;nucleotide binding;protein binding;RNA binding	Epstein-Barr virus infection;Proteasome					23	PSMC6	A0A087X2I1	26S proteasome regulatory subunit 10B OS=Homo sapiens OX=9606 GN=PSMC6 PE=1 SV=1
73566200	72366700	78457100	92802200	94002600	96071300	124025000	88491200	126462000	202671000	184948000	268872000	regulation of biological process;transport	cell surface;endoplasmic reticulum;Golgi;membrane	metal ion binding;protein binding	Protein processing in endoplasmic reticulum	Cargo concentration in the ER;COPII (Coat Protein 2) Mediated Vesicle Transport				23	LMAN2	Q12907	Vesicular integral-membrane protein VIP36 OS=Homo sapiens OX=9606 GN=LMAN2 PE=1 SV=1
76118300	77067100	74545900	69779500	68924700	73793300	80624300	85837700	81511600	78638500	83076800	73935000	metabolic process		catalytic activity						23		E9PKG1	Protein arginine N-methyltransferase 1 OS=Homo sapiens OX=9606 GN=PRMT1 PE=1 SV=1
102459000	106176000	105438000	91810600	94947300	84687300	44446700	45484000	37926100	33718500	34533800	26342900	cell organization and biogenesis;cell proliferation;metabolic process;regulation of biological process;response to stimulus	cytoplasm;cytoskeleton;membrane;nucleus;spliceosomal complex	catalytic activity;metal ion binding;protein binding	Spliceosome;Ubiquitin mediated proteolysis	Dual incision in TC-NER;Formation of TC-NER Pre-Incision Complex;Gap-filling DNA repair synthesis and ligation in TC-NER;mRNA Splicing - Major Pathway				23	PRPF19	Q9UMS4	Pre-mRNA-processing factor 19 OS=Homo sapiens OX=9606 GN=PRPF19 PE=1 SV=1
177352000	156676000	177506000	181899000	174048000	166440000	104275000	83828700	102108000	54501900	67502100	58546700	cellular homeostasis;metabolic process;regulation of biological process;response to stimulus;transport	cytosol;endoplasmic reticulum;membrane;organelle lumen	catalytic activity;protein binding	Protein processing in endoplasmic reticulum	Post-translational protein phosphorylation;Regulation of Insulin-like Growth Factor (IGF) transport and uptake by Insulin-like Growth Factor Binding Proteins (IGFBPs);XBP1(S) activates chaperone genes				23	PDIA6	Q15084	Protein disulfide-isomerase A6 OS=Homo sapiens OX=9606 GN=PDIA6 PE=1 SV=1
1140610	573560	611994	1054880	349703	1071980	50155000	35727700	47989800	81065400	82634200	78346000	metabolic process	Golgi;membrane	catalytic activity	Metabolic pathways;N-Glycan biosynthesis	N-Glycan antennae elongation				22	MGAT5	Q09328	Alpha-1,6-mannosylglycoprotein 6-beta-N-acetylglucosaminyltransferase A OS=Homo sapiens OX=9606 GN=MGAT5 PE=1 SV=1
2991180	1874820	2922820	2370780	2531800	1600490	127252000	100110000	108649000	243762000	210737000	215155000	cell differentiation;cell organization and biogenesis;metabolic process;regulation of biological process;response to stimulus	extracellular;organelle lumen	protein binding;structural molecule activity	AGE-RAGE signaling pathway in diabetic complications;Amoebiasis;ECM-receptor interaction;Focal adhesion;Pathways in cancer;PI3K-Akt signaling pathway;Protein digestion and absorption;Small cell lung cancer	Anchoring fibril formation;Collagen chain trimerization;Collagen degradation;Crosslinking of collagen fibrils;ECM proteoglycans;Integrin cell surface interactions;Laminin interactions;NCAM1 interactions;Non-integrin membrane-ECM interactions;Scavenging by Class A Receptors;Signaling by PDGF				22	COL4A2	P08572	Collagen alpha-2(IV) chain OS=Homo sapiens OX=9606 GN=COL4A2 PE=1 SV=4
4110700	2610460	2789040	6142190	3892000	6534290	29832400	21235600	22989000	34402600	40292800	34755000	cell organization and biogenesis;metabolic process;regulation of biological process;response to stimulus	cell surface;extracellular;membrane;organelle lumen	metal ion binding;protein binding;structural molecule activity						22	FBN1	P35555	Fibrillin-1 OS=Homo sapiens OX=9606 GN=FBN1 PE=1 SV=4
4215580	3166230	3930400	3912730	3696760	3551600	31347400	24493400	31178000	33371400	31268000	37986600	cellular component movement;regulation of biological process	Golgi;membrane	protein binding;receptor activity	Cell adhesion molecules (CAMs)	CDO in myogenesis;Netrin-1 signaling				22	NEO1	Q92859	Neogenin OS=Homo sapiens OX=9606 GN=NEO1 PE=1 SV=2
6148540	4451210	5610600	5891480	7013690	4477920	55715700	46702600	50560900	98706500	98470800	119945000	cell death;cell organization and biogenesis;regulation of biological process;response to stimulus	cell surface;cytoskeleton;membrane	metal ion binding;protein binding	Arrhythmogenic right ventricular cardiomyopathy (ARVC)	Apoptotic cleavage of cell adhesion proteins;Formation of the cornified envelope				22	DSG2	Q14126	Desmoglein-2 OS=Homo sapiens OX=9606 GN=DSG2 PE=1 SV=2
8661490	9084180	10219000	13498900	13791600	10832700	10171500	9993850	10229300	12746200	12880500	10526800	metabolic process;regulation of biological process	cytoplasm;extracellular;membrane;mitochondrion	catalytic activity;metal ion binding	Renin-angiotensin system	Peptide ligand-binding receptors				22	NLN	Q9BYT8	Neurolysin, mitochondrial OS=Homo sapiens OX=9606 GN=NLN PE=1 SV=1
9752190	10814500	10207000	13945800	13124500	11342000	15115000	17658300	14274400	10936400	14174400	8181930	cell organization and biogenesis;metabolic process		catalytic activity;nucleotide binding;RNA binding	Ribosome biogenesis in eukaryotes					22	EFTUD1;EFL1	Q7Z2Z2	Elongation factor-like GTPase 1 OS=Homo sapiens OX=9606 GN=EFL1 PE=1 SV=2
9846560	10229000	11158900	9619660	9994270	9026890	27818600	21241200	29262300	50804200	44620900	55465200	cellular component movement;metabolic process;regulation of biological process;response to stimulus;transport	membrane	catalytic activity;metal ion binding;protein binding;receptor activity						22	ENPP2	E7EUF1	Ectonucleotide pyrophosphatase/phosphodiesterase family member 2 OS=Homo sapiens OX=9606 GN=ENPP2 PE=1 SV=1
10347500	10233400	10027700	8958630	10084200	10087000	13440700	13457400	12769500	7161000	8183220	9346820	cell organization and biogenesis;cellular component movement;development;regulation of biological process;response to stimulus	cytoplasm;cytoskeleton	protein binding		Recycling pathway of L1				22	KIAA1598;SHTN1	A0MZ66	Shootin-1 OS=Homo sapiens OX=9606 GN=SHTN1 PE=1 SV=4
11601600	11780800	10026600	16648400	15355900	15135800	3556840	4007520	3916100	3722720	4267520	2921680	cell organization and biogenesis;metabolic process;regulation of biological process;response to stimulus	cytoplasm;cytoskeleton;cytosol;membrane;nucleus	protein binding;structural molecule activity		Cytosolic iron-sulfur cluster assembly				22	MMS19	Q96T76	MMS19 nucleotide excision repair protein homolog OS=Homo sapiens OX=9606 GN=MMS19 PE=1 SV=2
11685500	11355800	10223400	12674900	14760500	12326900	1365640	875755	677137	202465	721383	NaN	metabolic process	nucleus	protein binding;RNA binding	Ribosome biogenesis in eukaryotes	Major pathway of rRNA processing in the nucleolus and cytosol;rRNA modification in the nucleus and cytosol				22	TBL3	Q12788	Transducin beta-like protein 3 OS=Homo sapiens OX=9606 GN=TBL3 PE=1 SV=2
15046700	15689800	16350400	10813300	11294800	11108500	1486640	2506290	1993960	2294860	1839240	1615430	metabolic process	cytoplasm;nucleus;spliceosomal complex	catalytic activity;nucleotide binding;protein binding;RNA binding	Spliceosome	mRNA Splicing - Major Pathway				22	DHX16	O60231	Pre-mRNA-splicing factor ATP-dependent RNA helicase DHX16 OS=Homo sapiens OX=9606 GN=DHX16 PE=1 SV=2
15837700	15264300	17433900	16701600	18549300	18941800	29467600	29833400	29457500	24605400	25348300	21106200	metabolic process	cytosol	catalytic activity;metal ion binding;protein binding	Metabolic pathways;Purine metabolism	Purine salvage				22	AMPD2	Q01433	AMP deaminase 2 OS=Homo sapiens OX=9606 GN=AMPD2 PE=1 SV=2
17074100	18973700	21331500	13865500	15319000	16475300	2791210	4377230	3386360	3008670	3611340	811174	cell organization and biogenesis;cellular component movement;transport	cytoplasm;endosome;membrane	catalytic activity;motor activity;nucleotide binding;protein binding						22	MYO1B	E9PDF6	Unconventional myosin-Ib OS=Homo sapiens OX=9606 GN=MYO1B PE=1 SV=1
17436700	18352000	14013600	16334000	13624600	12399500	54096200	40217700	75558700	85685000	66134000	76620300	metabolic process;response to stimulus	cytoplasm;cytosol;nucleus	catalytic activity;protein binding		Antigen processing: Ubiquitination & Proteasome degradation				22	BLMH	Q13867	Bleomycin hydrolase OS=Homo sapiens OX=9606 GN=BLMH PE=1 SV=1
18032300	20105300	16335900	18013500	18607100	17161300	5790940	8362110	5334110	4357220	1807730	1845270	cell organization and biogenesis;metabolic process;regulation of biological process;transport	cytoplasm;cytoskeleton;cytosol;membrane;nucleus	catalytic activity;DNA binding;nucleotide binding;protein binding	RNA transport	snRNP Assembly				22	DDX20	Q9UHI6	Probable ATP-dependent RNA helicase DDX20 OS=Homo sapiens OX=9606 GN=DDX20 PE=1 SV=2
18544600	19164700	22944000	14895000	16032400	15823100	14877300	13715900	12632200	5822930	7411120	6917340	development	chromosome;cytoplasm;nucleus	DNA binding;metal ion binding;protein binding;RNA binding						22	ZFR	Q96KR1	Zinc finger RNA-binding protein OS=Homo sapiens OX=9606 GN=ZFR PE=1 SV=2
19035000	19746400	20275700	21055700	19094200	20547800	16793400	16506300	14712200	8993640	9707970	7312780	cell division;cell organization and biogenesis;metabolic process;regulation of biological process	chromosome;cytoplasm;cytosol;membrane;nucleus	enzyme regulator activity;protein binding		Condensation of Prometaphase Chromosomes				22	NCAPH	Q15003	Condensin complex subunit 2 OS=Homo sapiens OX=9606 GN=NCAPH PE=1 SV=3
19295100	18446200	19041600	16464400	16220200	16176100	3973530	3637390	3095380	2305860	1939300	1007770	cell organization and biogenesis;metabolic process;regulation of biological process;response to stimulus	membrane;nucleus	catalytic activity;DNA binding;nucleotide binding;protein binding		Formation of the beta-catenin:TCF transactivating complex;Interleukin-7 signaling;RMTs methylate histone arginines;RUNX1 interacts with co-factors whose precise effect on RUNX1 targets is not known				22	SMARCA4	P51532	Transcription activator BRG1 OS=Homo sapiens OX=9606 GN=SMARCA4 PE=1 SV=2
19507400	17334100	19417800	24983300	26846600	24904400	6614930	9302850	5360610	7987540	9560000	4969870		membrane;nucleus	protein binding;RNA binding						22	HNRNPUL2	Q1KMD3	Heterogeneous nuclear ribonucleoprotein U-like protein 2 OS=Homo sapiens OX=9606 GN=HNRNPUL2 PE=1 SV=1
19784600	21694100	21040500	21904200	20541600	24019600	32918800	35113400	31515200	26011300	27009700	23885200	metabolic process;regulation of biological process;transport	cytoplasm;cytosol;endoplasmic reticulum;Golgi;membrane;nucleus	protein binding;transporter activity		Sphingolipid de novo biosynthesis;Synthesis of bile acids and bile salts				22	OSBP	P22059	Oxysterol-binding protein 1 OS=Homo sapiens OX=9606 GN=OSBP PE=1 SV=1
20328400	21652400	19472200	27160700	23642600	25019000	41908400	37968600	36918900	37749600	33014700	33137500	cell differentiation;cell organization and biogenesis;cellular component movement;defense response;metabolic process;regulation of biological process;response to stimulus;transport	cell surface;cytoplasm;cytoskeleton;cytosol;endosome;extracellular;membrane;nucleus;vacuole	catalytic activity;DNA binding;enzyme regulator activity;metal ion binding;protein binding;RNA binding;structural molecule activity		Formyl peptide receptors bind formyl peptides and many other ligands;G alpha (i) signalling events;Gastrin-CREB signalling pathway via PKC and MAPK;Interleukin-4 and 13 signaling;Smooth Muscle Contraction				22	ANXA1	P04083	Annexin A1 OS=Homo sapiens OX=9606 GN=ANXA1 PE=1 SV=2
20726900	22175500	23302700	21235800	18992100	17886400	3242680	4276720	3689220	3363040	4428590	1808360	cell organization and biogenesis;metabolic process	cytoplasm;nucleus;spliceosomal complex	catalytic activity;DNA binding;nucleotide binding;protein binding;RNA binding	Spliceosome	mRNA Splicing - Major Pathway;mRNA Splicing - Minor Pathway				22	DDX23	Q9BUQ8	Probable ATP-dependent RNA helicase DDX23 OS=Homo sapiens OX=9606 GN=DDX23 PE=1 SV=3
21389600	19320700	20650900	19841700	19447400	17263800	2882460	3246400	3444670	6062730	7136900	5015280	metabolic process	endoplasmic reticulum;membrane							22	EMC1	Q8N766	ER membrane protein complex subunit 1 OS=Homo sapiens OX=9606 GN=EMC1 PE=1 SV=1
21576300	18838400	23962600	20456800	20242600	16083600	45981500	52002600	45463300	51704600	40485800	57815600	metabolic process	cytosol;membrane;nucleus	catalytic activity						22		F5GZS6	4F2 cell-surface antigen heavy chain OS=Homo sapiens OX=9606 GN=SLC3A2 PE=1 SV=1
21963600	24436800	23086500	21130300	22708100	22302700	20883300	20534900	20079600	19500800	20587600	17410200	cell death;metabolic process;regulation of biological process;response to stimulus	cytoplasm;cytosol;membrane	catalytic activity;protein binding	Alzheimer's disease	Neddylation				22	NAE1	Q13564	NEDD8-activating enzyme E1 regulatory subunit OS=Homo sapiens OX=9606 GN=NAE1 PE=1 SV=1
23094000	22254100	22490600	25776700	25982800	24408700	21360800	21180800	19353800	13118500	14626800	12540800	cellular homeostasis;metabolic process;regulation of biological process;response to stimulus;transport	cytoplasm;cytosol;membrane	catalytic activity;nucleotide binding;protein binding;transporter activity	Collecting duct acid secretion;Epithelial cell signaling in Helicobacter pylori infection;Metabolic pathways;mTOR signaling pathway;Oxidative phosphorylation;Phagosome;Rheumatoid arthritis;Synaptic vesicle cycle;Vibrio cholerae infection	Insulin receptor recycling;Ion channel transport;ROS, RNS production in phagocytes;Transferrin endocytosis and recycling				22	ATP6V1B2	P21281	V-type proton ATPase subunit B, brain isoform OS=Homo sapiens OX=9606 GN=ATP6V1B2 PE=1 SV=3
24854900	23996500	24991200	26024200	25709800	24467800	4727930	3072390	5980270	5655350	4965800	8375260	metabolic process	mitochondrion;organelle lumen	catalytic activity;metal ion binding	Carbon metabolism;Glyoxylate and dicarboxylate metabolism;Metabolic pathways;Propanoate metabolism;Valine, leucine and isoleucine degradation	Cobalamin (Cbl, vitamin B12) transport and metabolism;Defective MMAA causes methylmalonic aciduria type cblA;Defective MUT causes methylmalonic aciduria mut type;Propionyl-CoA catabolism				22	MUT	P22033	Methylmalonyl-CoA mutase, mitochondrial OS=Homo sapiens OX=9606 GN=MMUT PE=1 SV=4
25183400	24042900	23607500	26136700	26225300	24901900	25110800	30174100	28210600	30107600	30897600	29974300	metabolic process		catalytic activity;protein binding						22		H0YDU8	Serine/threonine-protein phosphatase (Fragment) OS=Homo sapiens OX=9606 GN=PPP5C PE=1 SV=1
25418500	22411700	20727400	16902500	15860800	14806400	21228000	22852400	21297800	13253700	14620700	16924100	cell division;cell organization and biogenesis;cellular component movement;metabolic process;regulation of biological process;response to stimulus	cytoplasm;cytoskeleton;membrane	protein binding;structural molecule activity	Bacterial invasion of epithelial cells	Nephrin family interactions				22	CD2AP	Q9Y5K6	CD2-associated protein OS=Homo sapiens OX=9606 GN=CD2AP PE=1 SV=1
26251400	26025200	22799300	26845700	24895800	23947800	30132200	27768900	29923000	18427600	19291800	15913400	cell organization and biogenesis;metabolic process;regulation of biological process	cytoplasm;cytosol	protein binding;RNA binding	RNA transport	Formation of a pool of free 40S subunits;Formation of the ternary complex, and subsequently, the 43S complex;GTP hydrolysis and joining of the 60S ribosomal subunit;L13a-mediated translational silencing of Ceruloplasmin expression;Ribosomal scanning and start codon recognition;Translation initiation complex formation				22	EIF3J	O75822	Eukaryotic translation initiation factor 3 subunit J OS=Homo sapiens OX=9606 GN=EIF3J PE=1 SV=2
26273600	26926900	24709600	30402000	31744000	33573900	12361700	17019900	16099800	23904500	24699600	17631500	cell organization and biogenesis;cellular homeostasis;metabolic process;regulation of biological process	cytoplasm;cytosol;membrane;nucleus	catalytic activity;metal ion binding;nucleotide binding;protein binding	AMPK signaling pathway;Biosynthesis of amino acids;Carbon metabolism;Central carbon metabolism in cancer;Fructose and mannose metabolism;Galactose metabolism;Glycolysis / Gluconeogenesis;Metabolic pathways;Pentose phosphate pathway;RNA degradation	Glycolysis				22	PFKM	P08237	ATP-dependent 6-phosphofructokinase, muscle type OS=Homo sapiens OX=9606 GN=PFKM PE=1 SV=2
26847400	28731100	28832400	3623650	27507500	3558500	66726500	47278900	58826600	109946000	111279000	134490000	metabolic process;regulation of biological process;response to stimulus;transport	endoplasmic reticulum;extracellular;Golgi;membrane;organelle lumen	catalytic activity;metal ion binding;protein binding;signal transducer activity	Purine metabolism;Pyrimidine metabolism	Neutrophil degranulation				22	CANT1	Q8WVQ1	Soluble calcium-activated nucleotidase 1 OS=Homo sapiens OX=9606 GN=CANT1 PE=1 SV=1
27368200	30262100	29966600	22324900	25112400	26141700	10800100	11015600	9566740	5701020	7615240	5369220	transport	membrane;mitochondrion	catalytic activity;nucleotide binding;transporter activity						22	ABCF2	Q9UG63	ATP-binding cassette sub-family F member 2 OS=Homo sapiens OX=9606 GN=ABCF2 PE=1 SV=2
27568200	28745300	25980900	39030300	39706700	38310800	51604200	47843600	52980900	54706500	51462900	47714700	metabolic process;regulation of biological process;response to stimulus;transport	cytoplasm;cytosol;Golgi	catalytic activity;enzyme regulator activity;protein binding		RAB GEFs exchange GTP for GDP on RABs;Rho GTPase cycle				22	GDI1	P31150	Rab GDP dissociation inhibitor alpha OS=Homo sapiens OX=9606 GN=GDI1 PE=1 SV=2
28411500	27104200	28185800	20478200	21900200	19653800	38792700	43818800	50426900	36605100	44823300	43813400	cellular homeostasis;metabolic process;regulation of biological process		antioxidant activity;catalytic activity;nucleotide binding						22		F8W809	Thioredoxin-disulfide reductase OS=Homo sapiens OX=9606 GN=TXNRD1 PE=1 SV=1
28715800	27044100	30162300	32787000	30914900	29689300	293516	1291240	329624	759494	533577	NaN									22		A0A5F9ZHN7	Phosphatidylinositol-3-phosphatase SAC1 OS=Homo sapiens OX=9606 GN=SACM1L PE=1 SV=1
29060800	29563900	30773500	25272400	24009500	24652400	10253900	13234100	9091400	10897600	11125800	7957990	cell organization and biogenesis;metabolic process;regulation of biological process;response to stimulus;transport	cytoplasm;cytosol;mitochondrion;nucleus	protein binding;RNA binding	mRNA surveillance pathway;RNA transport;Spliceosome	Abortive elongation of HIV-1 transcript in the absence of Tat;Cleavage of Growing Transcript in the Termination Region;FGFR2 alternative splicing;Formation of HIV elongation complex in the absence of HIV Tat;Formation of HIV-1 elongation complex containing HIV-1 Tat;Formation of RNA Pol II elongation complex;Formation of the Early Elongation Complex;Formation of the HIV-1 Early Elongation Complex…				22	NCBP1	Q09161	Nuclear cap-binding protein subunit 1 OS=Homo sapiens OX=9606 GN=NCBP1 PE=1 SV=1
32285200	36854000	35658900	39307200	37872800	30443900	37183100	34173700	36244800	28508600	32099000	23708100	metabolic process	cytoplasm;cytosol;membrane;nucleus	catalytic activity;protein binding	Estrogen signaling pathway	HSP90 chaperone cycle for steroid hormone receptors (SHR)				22	FKBP5	Q13451	Peptidyl-prolyl cis-trans isomerase FKBP5 OS=Homo sapiens OX=9606 GN=FKBP5 PE=1 SV=2
32726800	27080100	28916100	19841400	19397100	17712500	20962600	19856400	21198900	22799600	26602900	21245300	metabolic process	cytoplasm;membrane;nucleus	protein binding;RNA binding	Ribosome biogenesis in eukaryotes	Association of TriC/CCT with target proteins during biosynthesis;Major pathway of rRNA processing in the nucleolus and cytosol;rRNA modification in the nucleus and cytosol				22	NOP56	O00567	Nucleolar protein 56 OS=Homo sapiens OX=9606 GN=NOP56 PE=1 SV=4
35322100	40419500	40922100	34201700	38544600	36214700	23348200	25983600	21376500	14492600	14831600	15186900	cell growth;regulation of biological process	cytoplasm;cytoskeleton;cytosol;membrane	metal ion binding;protein binding		Neurexins and neuroligins				22	PDLIM5	Q96HC4	PDZ and LIM domain protein 5 OS=Homo sapiens OX=9606 GN=PDLIM5 PE=1 SV=5
39659600	44624700	42472400	43939500	43997700	41595000	13948900	14320700	14541900	16187700	16275000	21114400	cell organization and biogenesis;cellular homeostasis;metabolic process;regulation of biological process;response to stimulus	nucleus	catalytic activity;DNA binding;nucleotide binding;protein binding	DNA replication;Mismatch repair;Nucleotide excision repair	Activation of ATR in response to replication stress;Dual Incision in GG-NER;Dual incision in TC-NER;G2/M DNA damage checkpoint;Gap-filling DNA repair synthesis and ligation in GG-NER;Gap-filling DNA repair synthesis and ligation in TC-NER;HDR through Single Strand Annealing (SSA);PCNA-Dependent Long Patch Base Excision Repair;Polymerase switching;Polymerase switching on the C-strand of the telome…				22	RFC2	P35250	Replication factor C subunit 2 OS=Homo sapiens OX=9606 GN=RFC2 PE=1 SV=3
42754900	50852600	49936600	31946500	30657000	30283200	80066800	81117300	102900000	83072700	73925100	81121200	metabolic process;regulation of biological process;response to stimulus	cytoplasm;cytosol;mitochondrion;nucleus;vacuole	catalytic activity	2-Oxocarboxylic acid metabolism;Alanine, aspartate and glutamate metabolism;Arginine and proline metabolism;Arginine biosynthesis;Biosynthesis of amino acids;Carbon metabolism;Cysteine and methionine metabolism;Metabolic pathways;Phenylalanine metabolism;Phenylalanine, tyrosine and tryptophan biosynthesis;Tyrosine metabolism	Amino acid synthesis and interconversion (transamination);Gluconeogenesis;Methionine salvage pathway				22	GOT1	P17174	Aspartate aminotransferase, cytoplasmic OS=Homo sapiens OX=9606 GN=GOT1 PE=1 SV=3
42886200	40624700	39361700	37024400	37335800	34053400	76187000	70705400	77707700	64742600	57006600	58815700	metabolic process		catalytic activity						22		A0A1B0GTJ7	Adenylosuccinate lyase OS=Homo sapiens OX=9606 GN=ADSL PE=1 SV=1
43531700	47238300	48948500	48894800	52149700	50940800	69140300	58538800	70686100	47108200	50674500	37594300	metabolic process;regulation of biological process	cytoplasm;membrane;nucleus	catalytic activity;metal ion binding;protein binding						22	PPM1G	O15355	Protein phosphatase 1G OS=Homo sapiens OX=9606 GN=PPM1G PE=1 SV=1
43889500	46444300	41936800	46968100	44210500	43218300	21981200	27467100	21081200	30047700	29613700	21204900	cell organization and biogenesis;metabolic process;regulation of biological process	cytoplasm;cytosol;membrane	catalytic activity;nucleotide binding;protein binding;RNA binding	Aminoacyl-tRNA biosynthesis	Cytosolic tRNA aminoacylation				22	FARSA	Q9Y285	Phenylalanine--tRNA ligase alpha subunit OS=Homo sapiens OX=9606 GN=FARSA PE=1 SV=3
50024000	55535900	54616700	50820800	51365600	58039000	54214100	57040600	53622200	45600600	44581100	42370700	metabolic process;transport	membrane;nucleus	protein binding;RNA binding	mRNA surveillance pathway	Cleavage of Growing Transcript in the Termination Region;mRNA 3'-end processing;mRNA Splicing - Major Pathway;Processing of Intronless Pre-mRNAs;Transport of Mature mRNA Derived from an Intronless Transcript				22	CPSF2	Q9P2I0	Cleavage and polyadenylation specificity factor subunit 2 OS=Homo sapiens OX=9606 GN=CPSF2 PE=1 SV=2
50262400	45802400	52005100	38428900	39436100	38884500	6786160	9981360	6592640	5843180	6299420	4689440	metabolic process;regulation of biological process	cytoskeleton;nucleus	protein binding;RNA binding						22	RBM39	Q14498	RNA-binding protein 39 OS=Homo sapiens OX=9606 GN=RBM39 PE=1 SV=2
53800400	54545300	50325400	48506100	49786300	42346500	88480200	88860100	78813000	64060200	59646700	72536700	cell organization and biogenesis;transport	cytoplasm;cytosol;endosome;membrane;vacuole	protein binding	Endocytosis	Golgi Associated Vesicle Biogenesis				22	SNX2	O60749	Sorting nexin-2 OS=Homo sapiens OX=9606 GN=SNX2 PE=1 SV=2
55605200	53291000	62810100	57088900	62171100	54325500	63223500	80980900	53527000	37428700	35319400	48176400	cell division;cell organization and biogenesis;transport	cytoplasm;cytoskeleton;cytosol;membrane;nucleus	protein binding;structural molecule activity	Tight junction	Neurexins and neuroligins				22	EPB41L2	O43491	Band 4.1-like protein 2 OS=Homo sapiens OX=9606 GN=EPB41L2 PE=1 SV=1
55732200	55994000	59442200	48795200	50114800	43521900	8355300	8284950	8535080	9170930	9942010	7222500	metabolic process;regulation of biological process;response to stimulus	nucleus	DNA binding;nucleotide binding;protein binding;receptor activity;RNA binding		PPARA activates gene expression;Transcriptional regulation of white adipocyte differentiation				22	THRAP3	Q9Y2W1	Thyroid hormone receptor-associated protein 3 OS=Homo sapiens OX=9606 GN=THRAP3 PE=1 SV=2
56039900	49951300	55857300	43074600	43964300	43982200	20433300	26368700	21151500	20293600	20321700	16086500	metabolic process;regulation of biological process	cytoplasm;endoplasmic reticulum;nucleus;spliceosomal complex	protein binding;RNA binding		mRNA Splicing - Major Pathway				22	HNRNPR	O43390	Heterogeneous nuclear ribonucleoprotein R OS=Homo sapiens OX=9606 GN=HNRNPR PE=1 SV=1
57831100	61777300	58896000	59958400	57479500	49641600	35334100	40011500	40385600	40150800	37921400	31399300	cell organization and biogenesis;cellular homeostasis;metabolic process;regulation of biological process;response to stimulus	cytoplasm;endoplasmic reticulum;mitochondrion;nucleus;ribosome	catalytic activity;DNA binding;metal ion binding;protein binding;RNA binding	Base excision repair	Abasic sugar-phosphate removal via the single-nucleotide replacement pathway;Displacement of DNA glycosylase by APEX1;PCNA-Dependent Long Patch Base Excision Repair;POLB-Dependent Long Patch Base Excision Repair				22	APEX1	P27695	DNA-(apurinic or apyrimidinic site) endonuclease OS=Homo sapiens OX=9606 GN=APEX1 PE=1 SV=2
66509700	68597200	60835700	47706700	46958300	55297100	44726700	48758500	39239900	32818700	35057900	30229000	metabolic process;regulation of biological process;transport	cytoplasm;cytosol;membrane;nucleus	protein binding;RNA binding;transporter activity	Influenza A	ISG15 antiviral mechanism;NS1 Mediated Effects on Host Pathways;Sensing of DNA Double Strand Breaks				22	KPNA2	P52292	Importin subunit alpha-1 OS=Homo sapiens OX=9606 GN=KPNA2 PE=1 SV=1
76014000	73988200	79426000	84464500	84034800	79637100	9693380	11030400	16391700	17519100	23299700	19033000	cell organization and biogenesis;metabolic process;regulation of biological process	cytosol;membrane;mitochondrion;organelle lumen	catalytic activity;metal ion binding;nucleotide binding	2-Oxocarboxylic acid metabolism;Biosynthesis of amino acids;Carbon metabolism;Citrate cycle (TCA cycle);Glutathione metabolism;Metabolic pathways;Peroxisome	Citric acid cycle (TCA cycle);Transcriptional activation of mitochondrial biogenesis				22	IDH2	P48735	Isocitrate dehydrogenase [NADP], mitochondrial OS=Homo sapiens OX=9606 GN=IDH2 PE=1 SV=2
76933900	71692100	69083400	60887000	57818900	51508300	88616400	94667000	92368000	56809000	59039300	60946200	metabolic process	cytoplasm;cytosol;nucleus	protein binding;RNA binding	RNA transport	Formation of a pool of free 40S subunits;Formation of the ternary complex, and subsequently, the 43S complex;GTP hydrolysis and joining of the 60S ribosomal subunit;L13a-mediated translational silencing of Ceruloplasmin expression;Ribosomal scanning and start codon recognition;Translation initiation complex formation				22	EIF3G	O75821	Eukaryotic translation initiation factor 3 subunit G OS=Homo sapiens OX=9606 GN=EIF3G PE=1 SV=2
78156600	82832000	78200100	62168200	62410400	63442500	67630500	74264500	69699400	65309600	70033800	54506700	metabolic process;transport	cytoplasm;cytosol;extracellular;membrane;nucleus;organelle lumen	catalytic activity;metal ion binding;nucleotide binding;protein binding		Platelet degranulation				22	OLA1	Q9NTK5	Obg-like ATPase 1 OS=Homo sapiens OX=9606 GN=OLA1 PE=1 SV=2
80090300	74453500	68331700	112295000	99331400	121079000	141563000	140076000	140814000	136009000	131883000	118641000	cellular homeostasis;metabolic process;regulation of biological process;response to stimulus	cytoplasm;cytosol	antioxidant activity;catalytic activity;protein binding	Chemical carcinogenesis;Drug metabolism - cytochrome P450;Glutathione metabolism;Metabolism of xenobiotics by cytochrome P450;Platinum drug resistance	Gene and protein expression by JAK-STAT signaling after Interleukin-12 stimulation;Glutathione conjugation;Interleukin-12 family signaling;Methylation;Vitamin C (ascorbate) metabolism				22	GSTO1	P78417	Glutathione S-transferase omega-1 OS=Homo sapiens OX=9606 GN=GSTO1 PE=1 SV=2
81154000	87532900	85058100	90340100	80242900	83533900	82089600	85121300	88334700	98167100	97177000	89032100	metabolic process	cytoplasm;cytosol;mitochondrion;nucleus	catalytic activity;protein binding	Butanoate metabolism;Carbon metabolism;Fat digestion and absorption;Fatty acid degradation;Fatty acid metabolism;Glyoxylate and dicarboxylate metabolism;Lysine degradation;Metabolic pathways;Propanoate metabolism;Pyruvate metabolism;Synthesis and degradation of ketone bodies;Terpenoid backbone biosynthesis;Tryptophan metabolism;Valine, leucine and isoleucine degradation	Cholesterol biosynthesis				22	ACAT2	Q9BWD1	Acetyl-CoA acetyltransferase, cytosolic OS=Homo sapiens OX=9606 GN=ACAT2 PE=1 SV=2
85032100	78976100	76899800	74292200	85028900	79049300	120167000	136501000	127768000	107554000	84324100	96879500	metabolic process;regulation of biological process;response to stimulus;transport	cytoplasm;extracellular;membrane;nucleus;organelle lumen	catalytic activity;DNA binding;nucleotide binding;protein binding;RNA binding		Neutrophil degranulation				22	ILF2	Q12905	Interleukin enhancer-binding factor 2 OS=Homo sapiens OX=9606 GN=ILF2 PE=1 SV=2
99151200	101789000	94669000	86449400	92428900	83942200	145818000	139439000	140100000	119669000	115146000	116980000	cell division;cell organization and biogenesis;cell proliferation;regulation of biological process	cytoplasm;cytoskeleton;cytosol;Golgi	protein binding;RNA binding		Amplification of signal from unattached kinetochores via a MAD2 inhibitory signal;Anchoring of the basal body to the plasma membrane;AURKA Activation by TPX2;Loss of Nlp from mitotic centrosomes;Recruitment of mitotic centrosome proteins and complexes;Recruitment of NuMA to mitotic centrosomes;Regulation of PLK1 Activity at G2/M Transition;Resolution of Sister Chromatid Cohesion;RHO GTPases Activ…				22	MAPRE1	Q15691	Microtubule-associated protein RP/EB family member 1 OS=Homo sapiens OX=9606 GN=MAPRE1 PE=1 SV=3
108662000	111775000	99577800	92815200	92558000	87873000	148072000	150634000	162074000	114955000	109980000	147305000	cell differentiation;regulation of biological process;response to stimulus	cytoplasm;cytosol;nucleus	protein binding	Wnt signaling pathway					22	CACYBP	Q9HB71	Calcyclin-binding protein OS=Homo sapiens OX=9606 GN=CACYBP PE=1 SV=2
118175000	105200000	115723000	100992000	102218000	90599900	46670300	39306200	48709700	32193600	35337200	27468500	cell organization and biogenesis;metabolic process;regulation of biological process;response to stimulus	cytoplasm;endoplasmic reticulum;membrane;organelle lumen	enzyme regulator activity;protein binding;RNA binding		Collagen biosynthesis and modifying enzymes				22	SERPINH1	P50454	Serpin H1 OS=Homo sapiens OX=9606 GN=SERPINH1 PE=1 SV=2
123789000	141744000	130657000	107055000	121803000	109277000	107393000	111028000	101554000	74333300	76487200	66952600	metabolic process;regulation of biological process;response to stimulus;transport	cytoplasm;cytosol;membrane;nucleus	catalytic activity;DNA binding;nucleotide binding;protein binding;RNA binding						22	G3BP1	Q13283	Ras GTPase-activating protein-binding protein 1 OS=Homo sapiens OX=9606 GN=G3BP1 PE=1 SV=1
226286000	233119000	232746000	178818000	181201000	184234000	300395000	297774000	275525000	147270000	150010000	184586000	metabolic process;regulation of biological process	cytoplasm;cytosol;membrane;nucleus;spliceosomal complex	protein binding;RNA binding;translation regulator activity	mRNA surveillance pathway;RNA degradation;RNA transport	AUF1 (hnRNP D0) binds and destabilizes mRNA;Deadenylation of mRNA;L13a-mediated translational silencing of Ceruloplasmin expression;Nonsense Mediated Decay (NMD) enhanced by the Exon Junction Complex (EJC);Nonsense Mediated Decay (NMD) independent of the Exon Junction Complex (EJC);Regulation of expression of SLITs and ROBOs;Translation initiation complex formation				22	PABPC1	P11940	Polyadenylate-binding protein 1 OS=Homo sapiens OX=9606 GN=PABPC1 PE=1 SV=2
315713000	278734000	302263000	290435000	287478000	285504000	32667200	26844400	27000200	33349000	32780000	22816600	cell differentiation;cell organization and biogenesis;metabolic process;regulation of biological process;response to stimulus;transport	cell surface;cytoplasm;endosome;membrane;mitochondrion;nucleus	DNA binding;protein binding		Interleukin-20 family signaling;Paradoxical activation of RAF signaling by kinase inactive BRAF;Processing of SMDT1;RAF activation;Signaling by moderate kinase activity BRAF mutants;Signaling by RAS mutants				22	PHB	P35232	Prohibitin OS=Homo sapiens OX=9606 GN=PHB PE=1 SV=1
926365	1881250	1663960	2518780	762109	667147	14994200	8299940	15193400	49454100	43430800	33372200	cellular component movement;metabolic process;regulation of biological process;response to stimulus	endoplasmic reticulum;Golgi;membrane	catalytic activity;metal ion binding;protein binding	Glycosaminoglycan biosynthesis - heparan sulfate / heparin;Metabolic pathways	Defective EXT1 causes exostoses 1, TRPS2 and CHDS;HS-GAG biosynthesis				21	EXT1	Q16394	Exostosin-1 OS=Homo sapiens OX=9606 GN=EXT1 PE=1 SV=2
1152630	7972040	3432520	2403990	1939320	2898300	17185000	12644900	13763600	31923900	23619500	23842500	cell organization and biogenesis;regulation of biological process;response to stimulus	membrane	protein binding	Cell adhesion molecules (CAMs)	Activated NOTCH1 Transmits Signal to the Nucleus;Neurofascin interactions;NOTCH2 Activation and Transmission of Signal to the Nucleus				21	CNTN1	Q12860	Contactin-1 OS=Homo sapiens OX=9606 GN=CNTN1 PE=1 SV=1
1713880	1657870	1062600	1091610	1086560	831439	10019100	7855220	8801530	13528400	10540900	11499000	cell differentiation;cell organization and biogenesis;metabolic process	extracellular;organelle lumen	protein binding;structural molecule activity	Protein digestion and absorption	Assembly of collagen fibrils and other multimeric structures;Collagen chain trimerization;Collagen degradation				21	COL12A1	Q99715	Collagen alpha-1(XII) chain OS=Homo sapiens OX=9606 GN=COL12A1 PE=1 SV=2
2035000	1637210	2017110	2174330	2512250	2443390	795526000	575631000	718071000	1355810000	1279640000	1384780000	cell proliferation;cellular homeostasis;development;regulation of biological process;response to stimulus	extracellular	enzyme regulator activity;protein binding	Wnt signaling pathway					21	SERPINF1	P36955	Pigment epithelium-derived factor OS=Homo sapiens OX=9606 GN=SERPINF1 PE=1 SV=4
3852310	1646480	3984870	3015230	4359680	3481970	14324800	10264600	10400100	48089200	45942700	36382300	cell differentiation;metabolic process;regulation of biological process;response to stimulus	endoplasmic reticulum;Golgi;membrane	catalytic activity;metal ion binding;protein binding	Glycosaminoglycan biosynthesis - heparan sulfate / heparin;Metabolic pathways	Defective EXT2 causes exostoses 2;HS-GAG biosynthesis				21	EXT2	Q93063	Exostosin-2 OS=Homo sapiens OX=9606 GN=EXT2 PE=1 SV=1
8327600	8370130	8595340	12750700	11400000	10604300	698690	381661	425804	NaN	548069	472869	cell organization and biogenesis;metabolic process;response to stimulus	membrane;nucleus;spliceosomal complex	protein binding	Spliceosome	Dual incision in TC-NER;Formation of TC-NER Pre-Incision Complex;Gap-filling DNA repair synthesis and ligation in TC-NER;mRNA Splicing - Major Pathway				21	XAB2	Q9HCS7	Pre-mRNA-splicing factor SYF1 OS=Homo sapiens OX=9606 GN=XAB2 PE=1 SV=2
8777620	8983070	7828180	7075950	6151840	5608900	493334000	357104000	428615000	648375000	765619000	874911000	cell death;cell organization and biogenesis;cell proliferation;defense response;metabolic process;regulation of biological process;response to stimulus;transport	cell surface;cytoplasm;cytosol;endoplasmic reticulum;extracellular;Golgi;membrane;mitochondrion;nucleus;organelle lumen	catalytic activity;protein binding	Complement and coagulation cascades	Antimicrobial peptides;Platelet degranulation;Regulation of Complement cascade;Terminal pathway of complement				21	CLU	P10909	Clusterin OS=Homo sapiens OX=9606 GN=CLU PE=1 SV=1
9204160	10356600	9602560	9368050	8591930	9100430	7747370	8187880	6971030	2020420	2339220	4382370	cell differentiation;cell organization and biogenesis;cellular component movement;metabolic process;regulation of biological process;response to stimulus;transport	cytoplasm;cytoskeleton;cytosol;Golgi;membrane;nucleus	catalytic activity;metal ion binding;motor activity;nucleotide binding;protein binding;structural molecule activity;transporter activity	Endocytosis	Cargo recognition for clathrin-mediated endocytosis;EGFR downregulation				21	EPS15L1	Q9UBC2	Epidermal growth factor receptor substrate 15-like 1 OS=Homo sapiens OX=9606 GN=EPS15L1 PE=1 SV=1
11102100	11598000	10492100	16694400	16202300	18232700	8513620	10195500	8656870	15474300	15102800	11672600	cellular component movement;metabolic process;regulation of biological process;response to stimulus	cytoplasm;cytosol;membrane	catalytic activity;metal ion binding;protein binding;signal transducer activity	AGE-RAGE signaling pathway in diabetic complications;Axon guidance;Calcium signaling pathway;Choline metabolism in cancer;EGFR tyrosine kinase inhibitor resistance;Epithelial cell signaling in Helicobacter pylori infection;Epstein-Barr virus infection;ErbB signaling pathway;Fc epsilon RI signaling pathway;Fc gamma R-mediated phagocytosis;Glioma;HIF-1 signaling pathway;Inflammatory mediator regula…	Antigen activates B Cell Receptor (BCR) leading to generation of second messengers;Constitutive Signaling by EGFRvIII;Constitutive Signaling by Ligand-Responsive EGFR Cancer Variants;DAG and IP3 signaling;DAP12 signaling;Downstream signal transduction;EGFR interacts with phospholipase C-gamma;FCERI mediated Ca+2 mobilization;FCERI mediated MAPK activation;FGFR2;FGFR3;FGFR4;Frs2-mediated activatio…				21	PLCG1	P19174	1-phosphatidylinositol 4,5-bisphosphate phosphodiesterase gamma-1 OS=Homo sapiens OX=9606 GN=PLCG1 PE=1 SV=1
11323400	10417200	11217800	17944300	18465600	24863600	12192800	12549800	12122200	11401800	9358150	8685430	cell death;cell organization and biogenesis;cellular component movement;metabolic process;regulation of biological process;response to stimulus;transport	cytoplasm;cytoskeleton;cytosol;extracellular;Golgi;membrane;organelle lumen	catalytic activity;metal ion binding;motor activity;nucleotide binding;protein binding	Axon guidance;cAMP signaling pathway;cGMP-PKG signaling pathway;Chemokine signaling pathway;Focal adhesion;Leukocyte transendothelial migration;MicroRNAs in cancer;Oxytocin signaling pathway;Pathogenic Escherichia coli infection;Pathways in cancer;Platelet activation;Proteoglycans in cancer;Regulation of actin cytoskeleton;Salmonella infection;Shigellosis;Sphingolipid signaling pathway;TGF-beta s…	Apoptotic cleavage of cellular proteins;EPHA-mediated growth cone collapse;EPHB-mediated forward signaling;G alpha (12/13) signalling events;Neutrophil degranulation;RHO GTPases Activate ROCKs;Sema4D induced cell migration and growth-cone collapse;VEGFA-VEGFR2 Pathway				21	ROCK1	Q13464	Rho-associated protein kinase 1 OS=Homo sapiens OX=9606 GN=ROCK1 PE=1 SV=1
11499500	11012600	10638700	12291500	12739000	12721600	7657620	7186510	7591530	5482280	6058080	4354300	metabolic process;transport	nucleus	protein binding;RNA binding	mRNA surveillance pathway	Cleavage of Growing Transcript in the Termination Region;mRNA 3'-end processing;mRNA Splicing - Major Pathway;Processing of Intronless Pre-mRNAs;Transport of Mature mRNA Derived from an Intronless Transcript;tRNA processing in the nucleus				21	CPSF1	Q10570	Cleavage and polyadenylation specificity factor subunit 1 OS=Homo sapiens OX=9606 GN=CPSF1 PE=1 SV=2
11601300	12695400	11992900	15869600	17006900	17283100	10647300	11708700	10389000	15335600	14649300	10800900	cell organization and biogenesis;metabolic process;regulation of biological process	cytosol;membrane	catalytic activity;metal ion binding;protein binding		RAB geranylgeranylation;TP53 regulates transcription of several additional cell death genes whose specific roles in p53-dependent apoptosis remain uncertain				21	RABGGTA	Q92696	Geranylgeranyl transferase type-2 subunit alpha OS=Homo sapiens OX=9606 GN=RABGGTA PE=1 SV=2
12261400	11054600	13249700	14066800	14095400	14493900	33314300	34929200	28740900	56609300	44690300	56604800	cell organization and biogenesis	cell surface;endoplasmic reticulum;Golgi;membrane	protein binding						21	PTGFRN	Q9P2B2	Prostaglandin F2 receptor negative regulator OS=Homo sapiens OX=9606 GN=PTGFRN PE=1 SV=2
12475000	11874700	12500200	14133600	14473800	12966500	6133430	5235680	5899300	6385020	7127180	4882780	cell division;metabolic process;response to stimulus	mitochondrion;nucleus	catalytic activity;DNA binding;metal ion binding;nucleotide binding	Base excision repair;DNA replication;Mismatch repair;Nucleotide excision repair	Early Phase of HIV Life Cycle;Gap-filling DNA repair synthesis and ligation in GG-NER;Gap-filling DNA repair synthesis and ligation in TC-NER;Mismatch repair (MMR) directed by MSH2:MSH3 (MutSbeta);Mismatch repair (MMR) directed by MSH2:MSH6 (MutSalpha);PCNA-Dependent Long Patch Base Excision Repair;POLB-Dependent Long Patch Base Excision Repair;Processive synthesis on the C-strand of the telomere…				21	LIG1	P18858	DNA ligase 1 OS=Homo sapiens OX=9606 GN=LIG1 PE=1 SV=1
12748300	16364700	15726500	13082700	15241000	16734200	7022710	9769950	6569230	6693000	6714840	6128420	cell organization and biogenesis;regulation of biological process;response to stimulus	cytoplasm;cytosol;Golgi;membrane	enzyme regulator activity;protein binding		COPI-independent Golgi-to-ER retrograde traffic;RAB GEFs exchange GTP for GDP on RABs				21	RAB3GAP1	Q15042	Rab3 GTPase-activating protein catalytic subunit OS=Homo sapiens OX=9606 GN=RAB3GAP1 PE=1 SV=3
14664200	13854400	17036000	15020900	17572800	16240100	1712280	2205390	1283580	962737	1384510	1077710		membrane;nucleus	RNA binding						21	RRP12	Q5JTH9	RRP12-like protein OS=Homo sapiens OX=9606 GN=RRP12 PE=1 SV=2
16266900	13780600	14076900	15748000	13551100	13671300	7237820	7520590	8122470	5286630	5915280	5237890	cell differentiation;cell division;cell organization and biogenesis;metabolic process;regulation of biological process;transport	nucleus	protein binding;RNA binding	RNA transport;Spliceosome	Cleavage of Growing Transcript in the Termination Region;mRNA 3'-end processing;Transport of Mature mRNA derived from an Intron-Containing Transcript				21	THOC2	Q8NI27	THO complex subunit 2 OS=Homo sapiens OX=9606 GN=THOC2 PE=1 SV=2
16367600	16813900	16497800	17571200	15827800	18894000	3037480	4240420	2653290	3112280	2759850	2041820		cytoplasm;cytosol;membrane;nucleus	RNA binding						21	FAM120A	Q9NZB2	Constitutive coactivator of PPAR-gamma-like protein 1 OS=Homo sapiens OX=9606 GN=FAM120A PE=1 SV=2
16935700	19263800	18871600	17939800	16554500	15944500	12702900	11933500	13135300	7474690	7749450	8793120	cell organization and biogenesis;metabolic process;regulation of biological process;response to stimulus	cytoplasm;cytosol;Golgi;nucleus;spliceosomal complex	protein binding;RNA binding	Spliceosome	mRNA Splicing - Major Pathway				21	SART1	O43290	U4/U6.U5 tri-snRNP-associated protein 1 OS=Homo sapiens OX=9606 GN=SART1 PE=1 SV=1
17095400	18989200	18887600	15884500	15608100	17689300	6905530	8680060	7579200	8549340	7767730	4494330	metabolic process	cytosol;nucleus	catalytic activity;protein binding						21	CMTR1;FTSJD2	Q8N1G2	Cap-specific mRNA (nucleoside-2'-O-)-methyltransferase 1 OS=Homo sapiens OX=9606 GN=CMTR1 PE=1 SV=1
17753900	15109700	16067700	14873100	14504100	12923700	1261800	1416180	1486640	1233030	1021520	771856	cell organization and biogenesis;metabolic process;regulation of biological process	cytosol;membrane;mitochondrion;ribosome	protein binding;RNA binding		Mitochondrial translation elongation;Mitochondrial translation initiation;Mitochondrial translation termination				21	PTCD3	Q96EY7	Pentatricopeptide repeat domain-containing protein 3, mitochondrial OS=Homo sapiens OX=9606 GN=PTCD3 PE=1 SV=3
18192600	18956400	17758400	18363700	18660800	17164500	25015500	24196800	25500600	20053000	18656200	20079400	cell organization and biogenesis;regulation of biological process;transport	cytoplasm;cytosol;endosome;membrane	protein binding	Endocytosis	Golgi Associated Vesicle Biogenesis				21	SNX5	Q9Y5X3	Sorting nexin-5 OS=Homo sapiens OX=9606 GN=SNX5 PE=1 SV=1
18610700	14663000	17999100	18403200	19237700	18175600	3675010	3537570	2788610	2886070	1992460	616599	metabolic process	cytoplasm;membrane;nucleus	catalytic activity;DNA binding;nucleotide binding;RNA binding						21	DDX50	Q9BQ39	ATP-dependent RNA helicase DDX50 OS=Homo sapiens OX=9606 GN=DDX50 PE=1 SV=1
18679300	16591100	17910300	21787600	21760400	18881600	15235600	15428300	15974100	15219900	16013200	12801400	cell organization and biogenesis;regulation of biological process;response to stimulus;transport	cytoplasm;cytosol;endoplasmic reticulum;Golgi;membrane	protein binding		COPII (Coat Protein 2) Mediated Vesicle Transport				21	SCFD1	Q8WVM8	Sec1 family domain-containing protein 1 OS=Homo sapiens OX=9606 GN=SCFD1 PE=1 SV=4
19440700	15093000	18479100	21410300	20806900	18535200	132228	464878	1016320	3028970	1802390	646795	cell organization and biogenesis;metabolic process;regulation of biological process	mitochondrion;organelle lumen	catalytic activity;nucleotide binding	Aminoacyl-tRNA biosynthesis	Mitochondrial tRNA aminoacylation				21	LARS2	Q15031	Probable leucine--tRNA ligase, mitochondrial OS=Homo sapiens OX=9606 GN=LARS2 PE=1 SV=2
20225500	24243600	24563100	21282200	23059700	27808400	32080900	30715200	33178700	8579720	10660600	11429100	cell proliferation;regulation of biological process;transport	cytoplasm;cytosol;extracellular;membrane	protein binding		Other interleukin signaling				21	TXLNA	P40222	Alpha-taxilin OS=Homo sapiens OX=9606 GN=TXLNA PE=1 SV=3
21098300	25827000	22188200	20756200	20103300	19395100	8184230	10210800	8493640	6945860	7442670	6088930	cell organization and biogenesis;regulation of biological process;response to stimulus	cytoplasm;cytoskeleton;cytosol	catalytic activity;metal ion binding;protein binding	Ubiquitin mediated proteolysis	Interferon gamma signaling				21	MID1	O15344	E3 ubiquitin-protein ligase Midline-1 OS=Homo sapiens OX=9606 GN=MID1 PE=1 SV=1
21861900	24654900	22193500	23777400	23640200	26246300	40658500	42145900	42777600	39363400	36459400	33549900	regulation of biological process;response to stimulus	cytoplasm	protein binding						21	TIPRL	O75663	TIP41-like protein OS=Homo sapiens OX=9606 GN=TIPRL PE=1 SV=2
21885500	18645800	20379200	21451700	21472300	19974100	16176900	13460500	16662700	9563900	8352680	8426400									21		A0A499FIX8	Extended synaptotagmin-2 OS=Homo sapiens OX=9606 GN=ESYT2 PE=1 SV=1
21967700	23238400	22556000	26975000	25169000	20637500	41062600	37331800	41065900	29670700	21650900	31851300	cell differentiation;cell organization and biogenesis;cellular homeostasis;metabolic process;regulation of biological process;response to stimulus;transport	cell surface;endosome;extracellular;membrane	protein binding;receptor activity;RNA binding;transporter activity	Endocytosis;Hematopoietic cell lineage;HIF-1 signaling pathway;Phagosome	Cargo recognition for clathrin-mediated endocytosis;Golgi Associated Vesicle Biogenesis;Transferrin endocytosis and recycling				21	TFRC	P02786	Transferrin receptor protein 1 OS=Homo sapiens OX=9606 GN=TFRC PE=1 SV=2
22457000	22211100	21864900	27814400	27471700	30932800	23732300	27149500	26060600	25677400	19879800	16221400	metabolic process		catalytic activity;metal ion binding;receptor activity;signal transducer activity						21	NT5DC1	Q5TFE4	5'-nucleotidase domain-containing protein 1 OS=Homo sapiens OX=9606 GN=NT5DC1 PE=1 SV=1
22614800	21484000	25414300	16070000	16861100	11716500	44475900	36912100	43642000	54259500	57322700	71546700	metabolic process		catalytic activity						21	CPVL	Q9H3G5	Probable serine carboxypeptidase CPVL OS=Homo sapiens OX=9606 GN=CPVL PE=1 SV=2
23043400	22350000	25288100	20947000	22754400	24316900	10312300	10136100	6895460	14439200	16330600	7395450	metabolic process	nucleus;spliceosomal complex	protein binding;RNA binding	Spliceosome	mRNA Splicing - Major Pathway				21	PRPF4	O43172	U4/U6 small nuclear ribonucleoprotein Prp4 OS=Homo sapiens OX=9606 GN=PRPF4 PE=1 SV=2
23050300	22885700	21131400	27025400	26261600	27800100	21275600	22620900	24396200	29121100	29925800	26387600	metabolic process;transport	cytoplasm;cytosol;extracellular;mitochondrion;organelle lumen	catalytic activity	Alanine, aspartate and glutamate metabolism	Neutrophil degranulation				21	NIT2	Q9NQR4	Omega-amidase NIT2 OS=Homo sapiens OX=9606 GN=NIT2 PE=1 SV=1
23254300	22644400	20816300	22888900	25503900	26133400	8171340	8905260	8444160	9939170	9984580	7374550	cell organization and biogenesis;cell proliferation;metabolic process;regulation of biological process;response to stimulus	chromosome;cytoplasm;cytosol;nucleus	catalytic activity;DNA binding;metal ion binding;protein binding	Homologous recombination;Non-homologous end-joining	DNA Damage/Telomere Stress Induced Senescence;G2/M DNA damage checkpoint;HDR through MMEJ (alt-NHEJ);HDR through Single Strand Annealing (SSA);IRF3-mediated induction of type I IFN;Meiotic recombination;Nonhomologous End-Joining (NHEJ);Presynaptic phase of homologous DNA pairing and strand exchange;Processing of DNA double-strand break ends;Recruitment and ATM-mediated phosphorylation of repair a…				21	MRE11A;MRE11	P49959	Double-strand break repair protein MRE11 OS=Homo sapiens OX=9606 GN=MRE11 PE=1 SV=3
23597200	24356200	22556400	23321400	22512300	23580900	12738900	15231200	13900700	9720220	11038600	13726900	cell division;response to stimulus;transport	cytoplasm;cytoskeleton;cytosol;membrane;nucleus;vacuole	metal ion binding;protein binding;RNA binding						21	ANXA11	P50995	Annexin A11 OS=Homo sapiens OX=9606 GN=ANXA11 PE=1 SV=1
23954200	24122000	25781100	32412300	31921100	30675500	18005600	15833200	19186400	18869900	18497800	14963300	metabolic process;response to stimulus	cytosol	catalytic activity;metal ion binding;nucleotide binding;protein binding	Cysteine and methionine metabolism;Glutathione metabolism;Metabolic pathways	Defective GSS causes Glutathione synthetase deficiency (GSS deficiency);Glutathione synthesis and recycling				21	GSS	P48637	Glutathione synthetase OS=Homo sapiens OX=9606 GN=GSS PE=1 SV=1
25661700	27157400	25729200	34040000	31676300	34483800	36752000	41868700	38785000	36381400	35065300	35927000	cell differentiation;cell organization and biogenesis;cell proliferation;metabolic process;regulation of biological process;response to stimulus	cytoplasm;cytosol;nucleus	protein binding;signal transducer activity		Cargo recognition for clathrin-mediated endocytosis;DNA Damage Recognition in GG-NER;Formation of TC-NER Pre-Incision Complex;Neddylation				21	COPS2	P61201	COP9 signalosome complex subunit 2 OS=Homo sapiens OX=9606 GN=COPS2 PE=1 SV=1
28448000	26433700	31035900	33133300	30105400	25878400	1121570	902490	773349	1134520	1801500	595810	cell organization and biogenesis;metabolic process;transport	cytosol;membrane;mitochondrion	catalytic activity;metal ion binding;nucleotide binding						21	NDUFV1	G3V0I5	NADH dehydrogenase [ubiquinone] flavoprotein 1, mitochondrial OS=Homo sapiens OX=9606 GN=NDUFV1 PE=1 SV=1
30861900	29661900	29971200	20906600	24246600	28644600	12880100	13292500	11852100	2821720	6632480	3511140	cell death;cell differentiation;cell organization and biogenesis;regulation of biological process;response to stimulus	cytoplasm;cytoskeleton;cytosol;membrane;nucleus	catalytic activity;motor activity;protein binding;structural molecule activity		Formation of the cornified envelope				21	KRT8	P05787	Keratin, type II cytoskeletal 8 OS=Homo sapiens OX=9606 GN=KRT8 PE=1 SV=7
33952900	35667600	33958200	40169700	40075100	36501100	24755900	28124100	25862700	31984500	32936100	26906100	transport	cytoplasm;membrane;nucleus	protein binding;receptor activity;transporter activity						21	TNPO3	Q9Y5L0	Transportin-3 OS=Homo sapiens OX=9606 GN=TNPO3 PE=1 SV=3
35887100	35908200	38117300	35031900	34367800	33765000	24380700	27061000	25436100	24410700	27039700	25897100	coagulation;metabolic process;regulation of biological process;response to stimulus	cytoplasm;cytosol;membrane	catalytic activity;enzyme regulator activity;nucleotide binding;protein binding	Insulin signaling pathway	DARPP-32 events;Factors involved in megakaryocyte development and platelet production;Glucagon-like Peptide-1 (GLP1) regulates insulin secretion;Hedgehog 'off' state;PKA activation;PKA activation in glucagon signalling;ROBO receptors bind AKAP5;Signaling by GPCR;Vasopressin regulates renal water homeostasis via Aquaporins				21	PRKAR2A	P13861	cAMP-dependent protein kinase type II-alpha regulatory subunit OS=Homo sapiens OX=9606 GN=PRKAR2A PE=1 SV=2
36702600	24898300	25141600	25094900	32640400	22037200	10872300	11504500	12997000	12765400	9057220	7004040	metabolic process	cytoplasm;mitochondrion;nucleus;organelle lumen	catalytic activity;nucleotide binding;protein binding;RNA binding	Aminoacyl-tRNA biosynthesis	Mitochondrial tRNA aminoacylation				21	DARS2	Q6PI48	Aspartate--tRNA ligase, mitochondrial OS=Homo sapiens OX=9606 GN=DARS2 PE=1 SV=1
36787100	39255900	40634300	30748200	28723400	31210200	27892900	29808500	25128200	19331600	19325500	15510400	cell organization and biogenesis;metabolic process;regulation of biological process;response to stimulus	cytoplasm	protein binding;RNA binding						21	EIF2A	Q9BY44	Eukaryotic translation initiation factor 2A OS=Homo sapiens OX=9606 GN=EIF2A PE=1 SV=3
37590200	40151700	38237200	40360700	40214000	36579500	13274100	12880000	11901400	6935120	7827760	6965480	cell division;cell organization and biogenesis;cellular component movement;metabolic process;regulation of biological process	cytosol;membrane;nucleus;spliceosomal complex	protein binding;RNA binding	Spliceosome	mRNA Splicing - Major Pathway				21	PRPF40A	O75400	Pre-mRNA-processing factor 40 homolog A OS=Homo sapiens OX=9606 GN=PRPF40A PE=1 SV=2
37676200	38562800	38063600	42361600	43532800	40325400	101421000	95843000	116095000	93512100	88842600	93524300	metabolic process;regulation of biological process;response to stimulus;transport	cytoplasm;cytosol;extracellular;mitochondrion;organelle lumen	catalytic activity;metal ion binding;nucleotide binding;protein binding	2-Oxocarboxylic acid metabolism;Biosynthesis of amino acids;Carbon metabolism;Central carbon metabolism in cancer;Citrate cycle (TCA cycle);Glutathione metabolism;Metabolic pathways;Peroxisome	Abnormal conversion of 2-oxoglutarate to 2-hydroxyglutarate;NADPH regeneration;Neutrophil degranulation				21	IDH1	O75874	Isocitrate dehydrogenase [NADP] cytoplasmic OS=Homo sapiens OX=9606 GN=IDH1 PE=1 SV=2
41078600	43903500	40646700	47185400	44632800	46931400	24779600	26289400	24095700	20877600	24000600	19718100	cell death;cell organization and biogenesis;metabolic process;regulation of biological process;transport	cytoplasm;cytosol;extracellular;membrane;mitochondrion;vacuole	catalytic activity;metal ion binding;protein binding	Alzheimer's disease;Apoptosis;Protein processing in endoplasmic reticulum	Degradation of the extracellular matrix;Deregulated CDK5 triggers multiple neurodegenerative pathways in Alzheimer's disease models;Formation of the cornified envelope;Neutrophil degranulation				21	CAPN1	P07384	Calpain-1 catalytic subunit OS=Homo sapiens OX=9606 GN=CAPN1 PE=1 SV=1
42759500	37356200	34649200	31509300	31437800	35540000	35153300	38456100	38334400	36078900	38294400	36833500	cell organization and biogenesis;metabolic process;regulation of biological process	cytoplasm;cytosol;membrane	protein binding;RNA binding						21	EIF3H	B3KS98	Eukaryotic translation initiation factor 3 subunit H OS=Homo sapiens OX=9606 GN=EIF3H PE=1 SV=1
42972000	41204800	45143500	48262500	48561800	38890000	4747290	5403770	5395250	6552460	9272870	8658730	cell organization and biogenesis;metabolic process;regulation of biological process;transport	cytoplasm;membrane;mitochondrion;organelle lumen	catalytic activity;protein binding;transporter activity	Metabolic pathways;Peroxisome;PPAR signaling pathway;Primary bile acid biosynthesis	alpha-linolenic acid (ALA) metabolism;Beta-oxidation of pristanoyl-CoA;Synthesis of bile acids and bile salts via 7alpha-hydroxycholesterol				21	SCP2	P22307	Non-specific lipid-transfer protein OS=Homo sapiens OX=9606 GN=SCP2 PE=1 SV=2
43603400	49213600	45304600	57011500	54049100	53973200	39428000	50361800	44648200	52770000	56315200	38463800	metabolic process;response to stimulus	cytoplasm;cytosol;mitochondrion	catalytic activity;metal ion binding;protein binding	Carbon metabolism;Chemical carcinogenesis;Drug metabolism - cytochrome P450;Fatty acid degradation;Glycolysis / Gluconeogenesis;Metabolic pathways;Metabolism of xenobiotics by cytochrome P450;Retinol metabolism;Tyrosine metabolism	Ethanol oxidation				21	ADH5	P11766	Alcohol dehydrogenase class-3 OS=Homo sapiens OX=9606 GN=ADH5 PE=1 SV=4
52234200	57592700	49755500	65252500	66300800	70435200	130216000	128962000	136264000	137091000	128410000	128346000	metabolic process;regulation of biological process;response to stimulus;transport	cytoplasm;cytoskeleton;cytosol;extracellular;nucleus;organelle lumen	catalytic activity	Metabolic pathways;Nicotinate and nicotinamide metabolism;Purine metabolism;Pyrimidine metabolism	Neutrophil degranulation;Purine catabolism;Purine salvage				21	PNP	P00491	Purine nucleoside phosphorylase OS=Homo sapiens OX=9606 GN=PNP PE=1 SV=2
53143900	45642400	47712900	67689800	61500700	60116400	49123800	41312300	49072000	34696400	36846700	31897400	cell organization and biogenesis;metabolic process	cytoplasm;endoplasmic reticulum;organelle lumen	catalytic activity;metal ion binding						21	FKBP10	Q96AY3	Peptidyl-prolyl cis-trans isomerase FKBP10 OS=Homo sapiens OX=9606 GN=FKBP10 PE=1 SV=1
57400000	55796700	54021700	61199500	60550000	50635000	30447800	33088300	27623800	10632900	12725400	15617200		cytosol;Golgi;nucleus	protein binding						21	SYAP1	Q96A49	Synapse-associated protein 1 OS=Homo sapiens OX=9606 GN=SYAP1 PE=1 SV=1
62375900	62605000	67491100	50385700	59616900	53423200	10122900	11946900	7714420	5497720	5556710	3365200	cell organization and biogenesis;defense response;metabolic process;regulation of biological process;response to stimulus	cytoplasm;nucleus	protein binding;RNA binding		RUNX2 regulates bone development				21	RBM14;RBM14-RBM4	Q96PK6	RNA-binding protein 14 OS=Homo sapiens OX=9606 GN=RBM14 PE=1 SV=2
71999300	69763000	78005400	90222700	86725700	78523100	4979900	5367460	4192250	4486320	5242140	3408900	metabolic process;response to stimulus;transport	cytosol;membrane;mitochondrion	catalytic activity;metal ion binding;protein binding;transporter activity	Alzheimer's disease;Cardiac muscle contraction;Huntington's disease;Metabolic pathways;Non-alcoholic fatty liver disease (NAFLD);Oxidative phosphorylation;Parkinson's disease	Respiratory electron transport				21	UQCRC1	P31930	Cytochrome b-c1 complex subunit 1, mitochondrial OS=Homo sapiens OX=9606 GN=UQCRC1 PE=1 SV=3
74001900	71891100	82175500	89537600	87093800	94059800	6250050	6416830	6572220	12804900	11942200	8590600	metabolic process;regulation of biological process	mitochondrion;nucleus;organelle lumen	catalytic activity;protein binding	Carbon metabolism;Central carbon metabolism in cancer;Citrate cycle (TCA cycle);Glucagon signaling pathway;Glycolysis / Gluconeogenesis;HIF-1 signaling pathway;Metabolic pathways;Pyruvate metabolism	Glyoxylate metabolism and glycine degradation;Regulation of pyruvate dehydrogenase (PDH) complex;Signaling by Retinoic Acid				21	PDHA1	P08559	Pyruvate dehydrogenase E1 component subunit alpha, somatic form, mitochondrial OS=Homo sapiens OX=9606 GN=PDHA1 PE=1 SV=3
78217600	62870600	69288400	78094400	78069500	68842600	42047900	35773500	39687400	19753900	19171800	13308300	metabolic process	endoplasmic reticulum;organelle lumen	metal ion binding;protein binding		Post-translational protein phosphorylation;Regulation of Insulin-like Growth Factor (IGF) transport and uptake by Insulin-like Growth Factor Binding Proteins (IGFBPs)				21	RCN1	Q15293	Reticulocalbin-1 OS=Homo sapiens OX=9606 GN=RCN1 PE=1 SV=1
92947400	96648600	87588900	95193500	92127100	100005000	153577000	138229000	143164000	129765000	117641000	112853000	cell organization and biogenesis;metabolic process;regulation of biological process;response to stimulus;transport	cytoplasm;cytosol;membrane;mitochondrion	catalytic activity;protein binding	Cell cycle;Epstein-Barr virus infection;Hippo signaling pathway;Oocyte meiosis;PI3K-Akt signaling pathway;Viral carcinogenesis	Activation of BAD and translocation to mitochondria;Chk1/Chk2(Cds1) mediated inactivation of Cyclin B:Cdk1 complex;RHO GTPases activate PKNs;TP53 Regulates Metabolic Genes;Translocation of GLUT4 to the plasma membrane				21	YWHAH	Q04917	14-3-3 protein eta OS=Homo sapiens OX=9606 GN=YWHAH PE=1 SV=4
133173000	138287000	132791000	154337000	158142000	149553000	129812000	135491000	121838000	125106000	128170000	141892000	cell organization and biogenesis;cellular homeostasis;regulation of biological process;response to stimulus;transport	cytoplasm;membrane;mitochondrion	metal ion binding;nucleotide binding;protein binding;transporter activity		Smooth Muscle Contraction				21	ANXA6	P08133	Annexin A6 OS=Homo sapiens OX=9606 GN=ANXA6 PE=1 SV=3
235761000	254258000	245435000	260571000	250987000	261931000	305440000	303014000	308642000	247879000	255185000	270144000	cell communication;cell organization and biogenesis;defense response;metabolic process;regulation of biological process;response to stimulus;transport	chromosome;cytoplasm;cytosol;endoplasmic reticulum;membrane;mitochondrion;nucleus;organelle lumen	antioxidant activity;catalytic activity;DNA binding;enzyme regulator activity;metal ion binding;protein binding;RNA binding	Parkinson's disease					21	PARK7	Q99497	Parkinson disease protein 7 OS=Homo sapiens OX=9606 GN=PARK7 PE=1 SV=2
290684000	237245000	275988000	313720000	284446000	255683000	164765000	143442000	166607000	125172000	134265000	157473000	cell differentiation;cell organization and biogenesis;cellular homeostasis;metabolic process;regulation of biological process;response to stimulus;transport	cell surface;cytoplasm;cytosol;endoplasmic reticulum;extracellular;Golgi;membrane;nucleus;organelle lumen	DNA binding;metal ion binding;protein binding;RNA binding	Antigen processing and presentation;Chagas disease (American trypanosomiasis);HTLV-I infection;Phagosome;Protein processing in endoplasmic reticulum	Antigen Presentation: Folding, assembly and peptide loading of class I MHC;Assembly of Viral Components at the Budding Site;ATF6 (ATF6-alpha) activates chaperone genes;Calnexin/calreticulin cycle;ER-Phagosome pathway;Scavenging by Class A Receptors;Scavenging by Class F Receptors				21	CALR	P27797	Calreticulin OS=Homo sapiens OX=9606 GN=CALR PE=1 SV=1
317160000	330663000	331766000	310614000	304823000	278437000	57833400	90511200	55864900	55837600	67796900	33382200	cell organization and biogenesis;metabolic process;regulation of biological process;transport	cytosol;membrane;nucleus;ribosome	DNA binding;protein binding;RNA binding;structural molecule activity	Ribosome	Eukaryotic Translation Termination;Formation of a pool of free 40S subunits;GTP hydrolysis and joining of the 60S ribosomal subunit;L13a-mediated translational silencing of Ceruloplasmin expression;Major pathway of rRNA processing in the nucleolus and cytosol;Nonsense Mediated Decay (NMD) enhanced by the Exon Junction Complex (EJC);Nonsense Mediated Decay (NMD) independent of the Exon Junction Co…				21	RPL6	Q02878	60S ribosomal protein L6 OS=Homo sapiens OX=9606 GN=RPL6 PE=1 SV=3
446415000	494469000	467392000	492297000	446611000	440461000	863079000	773539000	971107000	966630000	890872000	978074000	development;metabolic process	cytosol;nucleus	catalytic activity;protein binding						21	TPI1	P60174	Triosephosphate isomerase OS=Homo sapiens OX=9606 GN=TPI1 PE=1 SV=4
206969	844722	725578	1398920	1979160	2082880	37587100	22827600	30248100	45365400	44836300	40627500	defense response;metabolic process;regulation of biological process;response to stimulus	extracellular	catalytic activity;metal ion binding;protein binding						20	C1R	B4DPQ0	Complement subcomponent C1r OS=Homo sapiens OX=9606 GN=C1R PE=1 SV=1
748433	990520	644465	3301440	623095	165620	7336840	5407230	6377710	27796700	26954900	31610200	cellular homeostasis;regulation of biological process	endoplasmic reticulum;extracellular;organelle lumen	protein binding						20	TXNDC16	Q9P2K2	Thioredoxin domain-containing protein 16 OS=Homo sapiens OX=9606 GN=TXNDC16 PE=1 SV=4
931468	1170710	737213	1970710	1702690	803761	21072400	19084300	21576600	45537700	46876300	83060300	development;regulation of biological process	extracellular	metal ion binding;protein binding						20	EDIL3	O43854	EGF-like repeat and discoidin I-like domain-containing protein 3 OS=Homo sapiens OX=9606 GN=EDIL3 PE=1 SV=1
1099760	585664	2252330	698648	498396	2472450	42003900	31599300	36495300	146683000	161174000	174078000	metabolic process	extracellular	catalytic activity;metal ion binding						20	CPXM1	Q96SM3	Probable carboxypeptidase X1 OS=Homo sapiens OX=9606 GN=CPXM1 PE=2 SV=2
4350140	4489970	4302440	3626910	3531110	3148200	129466000	82884700	153250000	161414000	143189000	117551000	cell organization and biogenesis;metabolic process;regulation of biological process	Golgi;membrane;organelle lumen	protein binding		Post-translational protein phosphorylation;Regulation of Insulin-like Growth Factor (IGF) transport and uptake by Insulin-like Growth Factor Binding Proteins (IGFBPs)				20	GOLM1	Q8NBJ4	Golgi membrane protein 1 OS=Homo sapiens OX=9606 GN=GOLM1 PE=1 SV=1
4512710	4864600	5058540	4715080	7490740	5487890	17137400	18813100	19915800	39826600	28270200	26701700	cell differentiation;cell organization and biogenesis;cell proliferation;cellular component movement;regulation of biological process;response to stimulus	membrane	metal ion binding	Hippo signaling pathway -multiple species					20	DCHS1	Q96JQ0	Protocadherin-16 OS=Homo sapiens OX=9606 GN=DCHS1 PE=1 SV=1
4895890	5606480	5892110	5556750	6259630	3493900	7816240	8321190	8797770	9351450	9962810	8467110	cellular homeostasis;metabolic process;regulation of biological process;response to stimulus;transport	cytoplasm;cytosol;endoplasmic reticulum;Golgi;mitochondrion	catalytic activity;metal ion binding;protein binding;RNA binding	2-Oxocarboxylic acid metabolism;Biosynthesis of amino acids;Carbon metabolism;Citrate cycle (TCA cycle);Glyoxylate and dicarboxylate metabolism;Metabolic pathways	Iron uptake and transport				20	ACO1	P21399	Cytoplasmic aconitate hydratase OS=Homo sapiens OX=9606 GN=ACO1 PE=1 SV=3
7098710	7280980	5652680	6889460	8049410	7298730	1409480	1769840	909265	1210070	1268270	515188									20		O15027	Protein transport protein Sec16A OS=Homo sapiens OX=9606 GN=SEC16A PE=1 SV=4
8057830	9205330	8879040	8436910	8541110	7942190	4031200	6411810	3470600	4152810	4874510	3181040	metabolic process;regulation of biological process;response to stimulus	cytoplasm	catalytic activity;protein binding		Ub-specific processing proteases				20	USP47	Q96K76	Ubiquitin carboxyl-terminal hydrolase 47 OS=Homo sapiens OX=9606 GN=USP47 PE=1 SV=3
8382130	8219390	9850510	11709700	12016600	12029100	2504380	2630700	1748270	2054680	2937350	1106960	metabolic process		protein binding						20		A0A0A0MTB8	WD repeat-containing protein 36 OS=Homo sapiens OX=9606 GN=WDR36 PE=1 SV=1
9053190	10628100	10306800	8709220	9202890	7588900	7211790	7942970	6437210	6841990	8633290	5568300	cell organization and biogenesis;regulation of biological process	cytosol;membrane	protein binding						20	PPP6R3	H7BXH2	Serine/threonine-protein phosphatase 6 regulatory subunit 3 OS=Homo sapiens OX=9606 GN=PPP6R3 PE=1 SV=1
9292600	11140700	8981120	8124300	9235120	6581210	4918840	5588220	5157460	5008110	4795310	6592640	cell organization and biogenesis;metabolic process;regulation of biological process;response to stimulus	cytoplasm;membrane;nucleus	catalytic activity;DNA binding;metal ion binding;nucleotide binding;protein binding;RNA binding		E3 ubiquitin ligases ubiquitinate target proteins				20	HLTF	Q14527	Helicase-like transcription factor OS=Homo sapiens OX=9606 GN=HLTF PE=1 SV=2
10163600	9988690	10885400	8669140	8580400	8243220	1622280	1020860	1083480	1068030	1115450	812999	cell organization and biogenesis;metabolic process;regulation of biological process	mitochondrion;nucleus	catalytic activity;DNA binding;enzyme regulator activity;protein binding		RNA Polymerase III Abortive And Retractive Initiation;RNA Polymerase III Transcription Initiation From Type 1 Promoter;RNA Polymerase III Transcription Initiation From Type 2 Promoter				20	GTF3C4	Q9UKN8	General transcription factor 3C polypeptide 4 OS=Homo sapiens OX=9606 GN=GTF3C4 PE=1 SV=2
11498500	12019900	11489600	13482400	12774700	13014500	34665400	32691500	36446500	34510500	29905800	39015200	metabolic process	cytoplasm;cytosol	catalytic activity;metal ion binding	Arginine and proline metabolism;beta-Alanine metabolism;Histidine metabolism;Metabolic pathways	Glutathione synthesis and recycling				20	CNDP2	Q96KP4	Cytosolic non-specific dipeptidase OS=Homo sapiens OX=9606 GN=CNDP2 PE=1 SV=2
15090900	16171200	16784700	14297800	12851200	15983100	31118900	31521000	36610400	26153900	24475500	26396700	regulation of biological process	chromosome;cytoplasm;nucleus	enzyme regulator activity;protein binding						20	PPP1R7	Q15435	Protein phosphatase 1 regulatory subunit 7 OS=Homo sapiens OX=9606 GN=PPP1R7 PE=1 SV=1
15921600	18346100	16873000	22866000	17206500	20889500	15954400	19228600	16152800	15986600	16370200	15902500	cell organization and biogenesis;regulation of biological process;response to stimulus	cytoplasm;cytosol	catalytic activity;protein binding		CRMPs in Sema3A signaling				20	DPYSL3	Q14195	Dihydropyrimidinase-related protein 3 OS=Homo sapiens OX=9606 GN=DPYSL3 PE=1 SV=1
17620500	18868800	17498900	31413400	18402500	20132900	19400600	22946300	20218600	11464100	14259100	11404500	metabolic process;regulation of biological process;response to stimulus;transport	cytoplasm;cytosol;membrane	catalytic activity;enzyme regulator activity;metal ion binding;nucleotide binding;protein binding						20	WNK1	F5GWT4	Non-specific serine/threonine protein kinase OS=Homo sapiens OX=9606 GN=WNK1 PE=1 SV=1
18128300	20839300	19588600	18890700	19390100	16745300	36994300	37010400	36016100	33628900	28932400	28562200	regulation of biological process;response to stimulus;transport	cytoplasm;cytosol;extracellular;membrane;nucleus	enzyme regulator activity;protein binding	Amoebiasis	Dissolution of Fibrin Clot;Neutrophil degranulation				20	SERPINB6	P35237	Serpin B6 OS=Homo sapiens OX=9606 GN=SERPINB6 PE=1 SV=3
18867900	17696600	17748400	15658600	16976600	21633400	16276300	14238000	13427800	11424100	8911530	9486790	metabolic process	nucleus	protein binding;RNA binding	mRNA surveillance pathway	Cleavage of Growing Transcript in the Termination Region;mRNA 3'-end processing;mRNA Splicing - Major Pathway;Processing of Intronless Pre-mRNAs				20	CSTF3	Q12996	Cleavage stimulation factor subunit 3 OS=Homo sapiens OX=9606 GN=CSTF3 PE=1 SV=1
19942400	18084100	20660600	22891600	20256200	15474700	4639890	3183710	3990890	5381560	4418950	3547210		endoplasmic reticulum;membrane;organelle lumen	catalytic activity	Lysine degradation;Other types of O-glycan biosynthesis	Collagen biosynthesis and modifying enzymes				20	COLGALT1;GLT25D1	Q8NBJ5	Procollagen galactosyltransferase 1 OS=Homo sapiens OX=9606 GN=COLGALT1 PE=1 SV=1
24772700	22145800	24889400	22250300	24704200	17064100	1384640	3102350	1677900	1713690	2798460	1649860	cell differentiation	mitochondrion;nucleus	RNA binding						20	NOC3L	Q8WTT2	Nucleolar complex protein 3 homolog OS=Homo sapiens OX=9606 GN=NOC3L PE=1 SV=1
25343800	26976900	28223100	25793400	24504700	30433700	44262900	40710700	39527500	37000600	34842300	32867500	cell organization and biogenesis;metabolic process;regulation of biological process;response to stimulus	cytoplasm;cytosol;nucleus	protein binding		Cargo recognition for clathrin-mediated endocytosis;DNA Damage Recognition in GG-NER;Formation of TC-NER Pre-Incision Complex;Neddylation				20	COPS3	Q9UNS2	COP9 signalosome complex subunit 3 OS=Homo sapiens OX=9606 GN=COPS3 PE=1 SV=3
25587000	25309700	27731400	25948100	27649300	24425000	56908100	45312400	66284600	65988400	62142300	77754200	cell organization and biogenesis;cellular component movement;cellular homeostasis;metabolic process;regulation of biological process;reproduction;response to stimulus;transport	extracellular;membrane;organelle lumen;vacuole	catalytic activity;protein binding	Amino sugar and nucleotide sugar metabolism;Glycosaminoglycan degradation;Glycosphingolipid biosynthesis - ganglio series;Glycosphingolipid biosynthesis - globo and isoglobo series;Lysosome;Metabolic pathways;Other glycan degradation	CS/DS degradation;Glycosphingolipid metabolism;Hyaluronan uptake and degradation;Keratan sulfate degradation;Neutrophil degranulation				20	HEXB	P07686	Beta-hexosaminidase subunit beta OS=Homo sapiens OX=9606 GN=HEXB PE=1 SV=3
26185500	28178100	27846100	22421000	25797500	27243600	40133000	38060400	34028500	16647400	15658500	23094200	transport	cytoplasm;cytosol;endosome;Golgi;membrane	protein binding		Retrograde transport at the Trans-Golgi-Network;Triglyceride catabolism				20	PLIN3	O60664	Perilipin-3 OS=Homo sapiens OX=9606 GN=PLIN3 PE=1 SV=3
26399700	25631100	27862900	20428100	21323300	20203200	114098	1507150	117744	491924	275396	267828	metabolic process	membrane;mitochondrion;organelle lumen	catalytic activity;nucleotide binding;protein binding	Ether lipid metabolism;Metabolic pathways;Peroxisome	Plasmalogen biosynthesis				20	AGPS	O00116	Alkyldihydroxyacetonephosphate synthase, peroxisomal OS=Homo sapiens OX=9606 GN=AGPS PE=1 SV=1
26935400	25066400	24242300	25318000	23845600	22947700	33891000	39367100	37211300	28595400	27440600	24344900	cell organization and biogenesis;regulation of biological process;transport	cytoplasm;cytosol;endosome;membrane;nucleus	protein binding	Endocytosis					20	SNX6	Q9UNH7	Sorting nexin-6 OS=Homo sapiens OX=9606 GN=SNX6 PE=1 SV=1
27755800	22978000	26783600	25648100	28461300	22434600	1162200	812448	739107	1393260	741993	542890	cell organization and biogenesis;metabolic process;response to stimulus;transport	membrane;mitochondrion;organelle lumen	catalytic activity;metal ion binding;nucleotide binding;protein binding	Alzheimer's disease;Huntington's disease;Metabolic pathways;Non-alcoholic fatty liver disease (NAFLD);Oxidative phosphorylation;Parkinson's disease	Complex I biogenesis				20	NDUFS2	O75306	NADH dehydrogenase [ubiquinone] iron-sulfur protein 2, mitochondrial OS=Homo sapiens OX=9606 GN=NDUFS2 PE=1 SV=2
29821900	30427300	26386300	29197300	28327200	28997800	35344000	31908800	30699500	33655400	26999000	28195800	metabolic process;regulation of biological process;transport	cytoplasm;cytoskeleton;cytosol;nucleus	protein binding;RNA binding		tRNA processing in the nucleus				20	C14orf166;RTRAF	Q9Y224	RNA transcription, translation and transport factor protein OS=Homo sapiens OX=9606 GN=RTRAF PE=1 SV=1
30622600	35257700	30913100	34169600	33163400	32402000	68685800	72647200	67913600	72884300	68804200	65227000	metabolic process	nucleus	catalytic activity;protein binding						20		J3KR44	Ubiquitin thioesterase OS=Homo sapiens OX=9606 GN=OTUB1 PE=1 SV=2
41024600	34700400	34324400	43468200	42076000	40009800	2047240	3289690	2306960	2568310	2798870	1130330	cell organization and biogenesis;metabolic process;transport	cytosol;membrane;mitochondrion	catalytic activity;nucleotide binding	Glycerolipid metabolism;Metabolic pathways	Glycerophospholipid biosynthesis;Signaling by BRAF and RAF fusions				20	AGK	Q53H12	Acylglycerol kinase, mitochondrial OS=Homo sapiens OX=9606 GN=AGK PE=1 SV=2
42924800	46373400	42180300	38101000	44149900	42011600	24361000	30656100	22705700	24685400	29064200	16915500	cell organization and biogenesis;metabolic process;regulation of biological process;response to stimulus;transport	cytoplasm;cytoskeleton;cytosol;endosome;Golgi;membrane;nucleus	catalytic activity;nucleotide binding;protein binding	Bacterial invasion of epithelial cells;Endocrine and other factor-regulated calcium reabsorption;Endocytosis;Fc gamma R-mediated phagocytosis;Phospholipase D signaling pathway;Synaptic vesicle cycle	Clathrin-mediated endocytosis;Formation of annular gap junctions;Golgi Associated Vesicle Biogenesis;Lysosome Vesicle Biogenesis;MHC class II antigen presentation;NOSTRIN mediated eNOS trafficking;Recycling pathway of L1;Retrograde neurotrophin signalling;Toll Like Receptor 4 (TLR4) Cascade				20	DNM2	P50570	Dynamin-2 OS=Homo sapiens OX=9606 GN=DNM2 PE=1 SV=2
43741800	47285700	46554200	52997900	50828700	47052600	40401200	44562200	36142500	23182600	25130100	27371600	cell death;metabolic process;regulation of biological process	cytoplasm;cytosol;membrane;nucleus	enzyme regulator activity;protein binding	Apoptosis	Activation of DNA fragmentation factor				20	DFFA	O00273	DNA fragmentation factor subunit alpha OS=Homo sapiens OX=9606 GN=DFFA PE=1 SV=1
45053200	47491600	49157700	42451700	41879100	41118500	49574900	47568800	44820300	28069500	27830800	32083000	cell organization and biogenesis;cell proliferation;regulation of biological process;transport	chromosome;cytoplasm;cytoskeleton;cytosol;membrane	catalytic activity;motor activity;protein binding	Huntington's disease;Vasopressin-regulated water reabsorption	Anchoring of the basal body to the plasma membrane;AURKA Activation by TPX2;COPI-independent Golgi-to-ER retrograde traffic;COPI-mediated anterograde transport;HSP90 chaperone cycle for steroid hormone receptors (SHR);Loss of Nlp from mitotic centrosomes;MHC class II antigen presentation;Recruitment of mitotic centrosome proteins and complexes;Recruitment of NuMA to mitotic centrosomes;Regulation…				20	DCTN2	Q13561	Dynactin subunit 2 OS=Homo sapiens OX=9606 GN=DCTN2 PE=1 SV=4
46916800	48243900	44593300	43492600	36433300	40059800	61869700	60950500	59022800	40297800	40172300	44842600	cell death;cell organization and biogenesis;cellular component movement;metabolic process;regulation of biological process;response to stimulus	cytoplasm;cytosol;membrane;nucleus	catalytic activity;enzyme regulator activity;nucleotide binding;protein binding	Axon guidance;ErbB signaling pathway;Focal adhesion;MAPK signaling pathway;Ras signaling pathway;Regulation of actin cytoskeleton;Renal cell carcinoma;T cell receptor signaling pathway	Activation of RAC1;CD209 (DC-SIGN) signaling;CD28 dependent Vav1 pathway;Ephrin signaling;FCERI mediated MAPK activation;Gene and protein expression by JAK-STAT signaling after Interleukin-12 stimulation;Generation of second messenger molecules;Interleukin-12 family signaling;MAPK6/MAPK4 signaling;Nef and signal transduction;Regulation of activated PAK-2p34 by proteasome mediated degradation;Regu…				20	PAK2	Q13177	Serine/threonine-protein kinase PAK 2 OS=Homo sapiens OX=9606 GN=PAK2 PE=1 SV=3
58722300	46620100	48789300	60797900	52151500	66281200	21805900	17496400	20472200	21866900	22885800	19762100	metabolic process;regulation of biological process;transport	nucleus;spliceosomal complex	protein binding;RNA binding	Spliceosome	Cleavage of Growing Transcript in the Termination Region;mRNA 3'-end processing;mRNA Splicing - Major Pathway;Transport of Mature mRNA derived from an Intron-Containing Transcript				20	U2AF2	P26368	Splicing factor U2AF 65 kDa subunit OS=Homo sapiens OX=9606 GN=U2AF2 PE=1 SV=4
68705400	70453500	68774100	62624500	61578700	66765800	31793700	36835000	29429000	33607700	35009800	29546000	cell death;cell differentiation;cell division;cell organization and biogenesis;cell proliferation;cellular component movement;metabolic process;regulation of biological process;response to stimulus	cytoplasm;cytoskeleton;cytosol;membrane;mitochondrion;nucleus;organelle lumen	catalytic activity;nucleotide binding;protein binding;receptor activity	Cell cycle;Epstein-Barr virus infection;Gap junction;Herpes simplex infection;Oocyte meiosis;p53 signaling pathway;Progesterone-mediated oocyte maturation;Viral carcinogenesis	Activation of E2F1 target genes at G1/S;Activation of NIMA Kinases NEK9, NEK6, NEK7;Anchoring of the basal body to the plasma membrane;APC/C:Cdc20 mediated degradation of Cyclin B;AURKA Activation by TPX2;Cdc20:Phospho-APC/C mediated degradation of Cyclin A;Chk1/Chk2(Cds1) mediated inactivation of Cyclin B:Cdk1 complex;Condensation of Prometaphase Chromosomes;Condensation of Prophase Chromosomes;…				20	CDK1	P06493	Cyclin-dependent kinase 1 OS=Homo sapiens OX=9606 GN=CDK1 PE=1 SV=3
77460600	74705800	78178000	81606500	83076000	88176500	55622600	49711200	54411600	34899200	32113600	31521700	regulation of biological process	chromosome;nucleus	DNA binding;protein binding						20	TMPO	P42166	Lamina-associated polypeptide 2, isoform alpha OS=Homo sapiens OX=9606 GN=TMPO PE=1 SV=2
83201500	67033700	74525400	92223100	85969900	87402100	2896740	3852550	1231340	1731720	4974740	1464550	metabolic process;transport	membrane;mitochondrion	catalytic activity;metal ion binding;protein binding	Alzheimer's disease;Cardiac muscle contraction;Huntington's disease;Metabolic pathways;Non-alcoholic fatty liver disease (NAFLD);Oxidative phosphorylation;Parkinson's disease	Respiratory electron transport				20	UQCRC2	P22695	Cytochrome b-c1 complex subunit 2, mitochondrial OS=Homo sapiens OX=9606 GN=UQCRC2 PE=1 SV=3
96762400	80081700	90657100	110453000	112193000	90853100	10669000	7313840	11212500	6089940	8450230	4926240	metabolic process;transport	cytoplasm;endoplasmic reticulum;extracellular;membrane;mitochondrion;organelle lumen	catalytic activity;nucleotide binding;protein binding	Amino sugar and nucleotide sugar metabolism	Neutrophil degranulation;Phase I - Functionalization of compounds;Vitamin C (ascorbate) metabolism				20	CYB5R3	P00387	NADH-cytochrome b5 reductase 3 OS=Homo sapiens OX=9606 GN=CYB5R3 PE=1 SV=3
98518300	100940000	115797000	105153000	104851000	96587100	80689300	65829700	84576700	55783500	61603400	53904100	cell organization and biogenesis;metabolic process;regulation of biological process;response to stimulus	endoplasmic reticulum;organelle lumen	metal ion binding;protein binding;RNA binding						20	PRKCSH	K7ELL7	Glucosidase 2 subunit beta OS=Homo sapiens OX=9606 GN=PRKCSH PE=1 SV=1
101756000	108568000	93824400	107785000	104850000	123511000	103368000	109103000	103497000	92479400	104532000	85444400	metabolic process;regulation of biological process;response to stimulus;transport	cytoplasm;membrane;mitochondrion;nucleus	catalytic activity;protein binding;transporter activity						20	CLIC1	O00299	Chloride intracellular channel protein 1 OS=Homo sapiens OX=9606 GN=CLIC1 PE=1 SV=4
152563000	140700000	161120000	146865000	144066000	148445000	40428900	39564700	47309500	47906200	48731000	37269900	metabolic process	mitochondrion;nucleus;organelle lumen	catalytic activity;RNA binding	2-Oxocarboxylic acid metabolism;Biosynthesis of amino acids;Carbon metabolism;Citrate cycle (TCA cycle);Glyoxylate and dicarboxylate metabolism;Metabolic pathways	Citric acid cycle (TCA cycle);Metabolism of proteins;Mitochondrial protein import				20	CS	O75390	Citrate synthase, mitochondrial OS=Homo sapiens OX=9606 GN=CS PE=1 SV=2
179577000	193752000	171949000	156834000	159773000	186863000	210670000	217069000	212400000	201460000	193380000	159584000	cell differentiation;cell organization and biogenesis;cell proliferation;cellular homeostasis;metabolic process;regulation of biological process;response to stimulus	nucleus	catalytic activity;DNA binding;enzyme regulator activity;protein binding	Base excision repair;Cell cycle;DNA replication;Hepatitis B;HTLV-I infection;Mismatch repair;Nucleotide excision repair	Activation of E2F1 target genes at G1/S;Dual Incision in GG-NER;Dual incision in TC-NER;E3 ubiquitin ligases ubiquitinate target proteins;Gap-filling DNA repair synthesis and ligation in GG-NER;Gap-filling DNA repair synthesis and ligation in TC-NER;HDR through Homologous Recombination (HRR);Mismatch repair (MMR) directed by MSH2:MSH3 (MutSbeta);Mismatch repair (MMR) directed by MSH2:MSH6 (MutSal…				20	PCNA	P12004	Proliferating cell nuclear antigen OS=Homo sapiens OX=9606 GN=PCNA PE=1 SV=1
199198000	220116000	216301000	179809000	184351000	204409000	46341900	73236400	42938700	37966200	46660100	30312000									20		A0A2R8Y6J3	60S ribosomal protein L5 (Fragment) OS=Homo sapiens OX=9606 GN=RPL5 PE=1 SV=1
229046000	223721000	208098000	202873000	208277000	193584000	230914000	284116000	245387000	150407000	169744000	176919000	cell death;cellular homeostasis;metabolic process;regulation of biological process;response to stimulus;transport	cytoplasm;cytosol;endoplasmic reticulum;membrane;nucleus	protein binding;RNA binding		Hypusine synthesis from eIF5A-lysine				20	EIF5A	P63241	Eukaryotic translation initiation factor 5A-1 OS=Homo sapiens OX=9606 GN=EIF5A PE=1 SV=2
279633000	289992000	271052000	262960000	276289000	246476000	521542000	518993000	566212000	560490000	566400000	654963000	metabolic process;regulation of biological process;transport	cytoplasm;cytosol;extracellular;membrane;organelle lumen	catalytic activity;protein binding	Biosynthesis of amino acids;Carbon metabolism;Central carbon metabolism in cancer;Glucagon signaling pathway;Glycine, serine and threonine metabolism;Glycolysis / Gluconeogenesis;Metabolic pathways	Gluconeogenesis;Glycolysis;Neutrophil degranulation				20	PGAM1;LOC643576	P18669	Phosphoglycerate mutase 1 OS=Homo sapiens OX=9606 GN=PGAM1 PE=1 SV=2
286645000	273486000	241478000	354188000	330168000	397792000	650551000	598075000	647175000	553506000	493432000	456140000	cell organization and biogenesis;metabolic process;regulation of biological process;response to stimulus;transport	cytoplasm;cytosol;membrane;mitochondrion;nucleus	catalytic activity;protein binding;RNA binding	Cell cycle;Epstein-Barr virus infection;Hepatitis B;Hippo signaling pathway;Oocyte meiosis;Pathogenic Escherichia coli infection;PI3K-Akt signaling pathway;Viral carcinogenesis	Activation of BAD and translocation to mitochondria;Chk1/Chk2(Cds1) mediated inactivation of Cyclin B:Cdk1 complex;Deactivation of the beta-catenin transactivating complex;GP1b-IX-V activation signalling;Interleukin-3, 5 and GM-CSF signaling;KSRP (KHSRP) binds and destabilizes mRNA;Rap1 signalling;RHO GTPases activate PKNs;TP53 Regulates Metabolic Genes;Translocation of GLUT4 to the plasma membra…				20	YWHAZ	P63104	14-3-3 protein zeta/delta OS=Homo sapiens OX=9606 GN=YWHAZ PE=1 SV=1
475283000	501636000	467457000	470233000	481742000	443810000	310519000	392054000	375486000	461069000	489397000	379520000	cell division;cell organization and biogenesis;metabolic process;regulation of biological process;response to stimulus;transport	chromosome;cytoplasm;cytosol;endosome;membrane;nucleus	catalytic activity;metal ion binding;nucleotide binding;protein binding;RNA binding;transporter activity	Epstein-Barr virus infection;HTLV-I infection;Ribosome biogenesis in eukaryotes;RNA transport	MicroRNA (miRNA) biogenesis;NEP/NS2 Interacts with the Cellular Export Machinery;Nuclear import of Rev protein;Regulation of cholesterol biosynthesis by SREBP (SREBF);Rev-mediated nuclear export of HIV RNA;Transcriptional regulation by small RNAs;tRNA processing in the nucleus				20	RAN	P62826	GTP-binding nuclear protein Ran OS=Homo sapiens OX=9606 GN=RAN PE=1 SV=3
2299620000	2418250000	2291270000	2073190000	2187640000	2311660000	2456000000	2488440000	2553420000	1565710000	1747570000	1471300000	metabolic process;regulation of biological process;response to stimulus;transport	cytoplasm;cytoskeleton;cytosol;extracellular;membrane;nucleus;organelle lumen	catalytic activity;nucleotide binding;protein binding;RNA binding	Legionellosis;RNA transport	HSF1 activation;Neutrophil degranulation;Peptide chain elongation;Protein methylation				20	EEF1A1	P68104	Elongation factor 1-alpha 1 OS=Homo sapiens OX=9606 GN=EEF1A1 PE=1 SV=1
1692750	1714650	1304300	1655660	1766990	2348080	9554050	7680110	9652860	17688200	16534200	19394300	metabolic process;regulation of biological process	extracellular;organelle lumen	protein binding		Post-translational protein phosphorylation;Regulation of Insulin-like Growth Factor (IGF) transport and uptake by Insulin-like Growth Factor Binding Proteins (IGFBPs)				19	CHGB	P05060	Secretogranin-1 OS=Homo sapiens OX=9606 GN=CHGB PE=1 SV=2
2194920	1819340	1620680	1840330	3350030	2857810	14934400	9352090	14447800	138015000	125430000	150222000	cell organization and biogenesis;metabolic process;regulation of biological process;response to stimulus	extracellular;organelle lumen	metal ion binding;protein binding;structural molecule activity	Protein digestion and absorption	Activation of Matrix Metalloproteinases;Assembly of collagen fibrils and other multimeric structures;Collagen chain trimerization;Collagen degradation;Integrin cell surface interactions;Laminin interactions				19	COL18A1	P39060	Collagen alpha-1(XVIII) chain OS=Homo sapiens OX=9606 GN=COL18A1 PE=1 SV=5
3466260	3437120	3704460	2217400	1993940	1562350	52741700	37160900	47447800	42513000	85948300	72368000	cell communication;cell organization and biogenesis;cellular homeostasis;metabolic process;regulation of biological process;response to stimulus;transport	cytoplasm;endoplasmic reticulum;endosome;extracellular;Golgi;membrane;nucleus;organelle lumen	antioxidant activity;catalytic activity;enzyme regulator activity;metal ion binding;protein binding;structural molecule activity;transporter activity	Alzheimer's disease	Chylomicron assembly;Chylomicron clearance;Chylomicron remodeling;HDL remodeling;Post-translational protein phosphorylation;Regulation of Insulin-like Growth Factor (IGF) transport and uptake by Insulin-like Growth Factor Binding Proteins (IGFBPs);Retinoid metabolism and transport;Scavenging by Class A Receptors;Signaling by GPCR;Transcriptional regulation by the AP-2 (TFAP2) family of transcript…				19	APOE	P02649	Apolipoprotein E OS=Homo sapiens OX=9606 GN=APOE PE=1 SV=1
3530030	4061790	3832420	5027480	4816950	4465840	10609000	10415300	9577190	17423800	16762300	21667700	cellular homeostasis;metabolic process;regulation of biological process;response to stimulus;transport	cell surface;extracellular;membrane	catalytic activity;metal ion binding;nucleotide binding;protein binding;receptor activity	Metabolic pathways;Nicotinate and nicotinamide metabolism;Pantothenate and CoA biosynthesis;Purine metabolism;Pyrimidine metabolism;Starch and sucrose metabolism	Vitamin B2 (riboflavin) metabolism;Vitamin B5 (pantothenate) metabolism				19	ENPP1	P22413	Ectonucleotide pyrophosphatase/phosphodiesterase family member 1 OS=Homo sapiens OX=9606 GN=ENPP1 PE=1 SV=2
4940020	7103160	5386830	12362100	13473900	11844200	12726500	11022100	12244500	16945400	15644900	16614400	cell organization and biogenesis;metabolic process;regulation of biological process	cytoplasm;cytosol	catalytic activity;protein binding		Hypusine synthesis from eIF5A-lysine				19	DHPS	P49366	Deoxyhypusine synthase OS=Homo sapiens OX=9606 GN=DHPS PE=1 SV=1
4940320	5680840	6133280	6005480	6317120	5972930	1323760	912636	973390	633049	1229070	409970	cell differentiation;metabolic process	cytoplasm;cytoskeleton;cytosol;mitochondrion;nucleus	protein binding						19	RAI14	Q9P0K7	Ankycorbin OS=Homo sapiens OX=9606 GN=RAI14 PE=1 SV=2
6195960	3331230	5303330	5781290	7732150	5285710	5498880	4501690	5605050	6305700	6235960	3566830	cell differentiation;cell division;cell organization and biogenesis;metabolic process;regulation of biological process;response to stimulus	chromosome;cytoplasm;nucleus	catalytic activity;DNA binding;metal ion binding;nucleotide binding;protein binding;RNA binding	Platinum drug resistance	SUMOylation of DNA replication proteins;Transcription of E2F targets under negative control by DREAM complex				19	TOP2A	P11388	DNA topoisomerase 2-alpha OS=Homo sapiens OX=9606 GN=TOP2A PE=1 SV=3
6698130	9514380	8285560	7683290	9672990	7345260	2289270	2852050	2143540	3038180	3806690	1332410		cytoplasm;cytoskeleton;cytosol;membrane;nucleus	protein binding						19	WDR11	Q9BZH6	WD repeat-containing protein 11 OS=Homo sapiens OX=9606 GN=WDR11 PE=1 SV=1
6772330	6998670	7754400	7057880	6773450	7311320	181611	458810	306190	218563	676866	686202	metabolic process	nucleus	RNA binding						19	SUGP2	Q8IX01	SURP and G-patch domain-containing protein 2 OS=Homo sapiens OX=9606 GN=SUGP2 PE=1 SV=2
7265900	8161660	8622390	7269220	7127920	7032140	2520480	1863220	1753330	1218550	1337070	676481									19		A0A590UJS4	Nipped-B protein OS=Homo sapiens OX=9606 GN=NIPBL PE=1 SV=1
7957420	7666090	6713310	5608190	6080960	5712010	16101600	7083300	6186370	4566950	4888090	4356770	metabolic process;regulation of biological process	cytoplasm;nucleus	catalytic activity;metal ion binding;nucleotide binding;protein binding;RNA binding	mRNA surveillance pathway	Cleavage of Growing Transcript in the Termination Region;mRNA 3'-end processing;mRNA Splicing - Major Pathway;Processing of Intronless Pre-mRNAs				19	PAPOLA	P51003	Poly(A) polymerase alpha OS=Homo sapiens OX=9606 GN=PAPOLA PE=1 SV=4
7967990	9226340	10129300	9598770	9797370	7500600	10225300	11646500	10388300	7747410	7363700	8546790									19		A0A590UJ08	Disks large homolog 1 OS=Homo sapiens OX=9606 GN=DLG1 PE=1 SV=1
8016350	7283430	7414280	14531900	15256700	6998390	12703800	14967300	14080600	12318300	12558100	13224300	cell organization and biogenesis;cellular homeostasis;metabolic process;regulation of biological process;response to stimulus	cytosol	catalytic activity;metal ion binding;nucleotide binding;protein binding	Cysteine and methionine metabolism;Glutathione metabolism;Metabolic pathways	Defective GCLC causes Hemolytic anemia due to gamma-glutamylcysteine synthetase deficiency (HAGGSD);Glutathione synthesis and recycling				19	GCLC	P48506	Glutamate--cysteine ligase catalytic subunit OS=Homo sapiens OX=9606 GN=GCLC PE=1 SV=2
8052880	8036140	7019950	5888790	6180170	6642460	4312400	4035010	3921630	2668850	2562680	1945140	cell differentiation;cell organization and biogenesis;metabolic process;regulation of biological process;response to stimulus;transport	nucleus	DNA binding;protein binding		RMTs methylate histone arginines;RUNX1 interacts with co-factors whose precise effect on RUNX1 targets is not known				19	ARID1A	O14497	AT-rich interactive domain-containing protein 1A OS=Homo sapiens OX=9606 GN=ARID1A PE=1 SV=3
8322240	7099960	8127520	43795700	32782800	34344000	288121000	188784000	258745000	550703000	529780000	523678000	cellular component movement;metabolic process	Golgi;membrane	catalytic activity;metal ion binding;protein binding	Glycosaminoglycan biosynthesis - keratan sulfate;Glycosphingolipid biosynthesis - lacto and neolacto series;Metabolic pathways	Keratan sulfate biosynthesis;O-linked glycosylation				19	B3GNT1;B4GAT1	O43505	Beta-1,4-glucuronyltransferase 1 OS=Homo sapiens OX=9606 GN=B4GAT1 PE=1 SV=1
9425770	8991020	8589900	8362200	8278580	7747450	6352900	8616110	6557310	7850100	7945480	7547510	cell proliferation;metabolic process;regulation of biological process;response to stimulus;transport	cytosol;nucleus	catalytic activity;protein binding;receptor activity;transporter activity	Ubiquitin mediated proteolysis	Antigen processing: Ubiquitination & Proteasome degradation;Downregulation of ERBB2 signaling;Neddylation;Vif-mediated degradation of APOBEC3G				19	CUL5	Q93034	Cullin-5 OS=Homo sapiens OX=9606 GN=CUL5 PE=1 SV=4
11406200	13276000	13057500	14699500	16310700	13697100	11191900	11454800	10302800	9712010	9697110	8217960	cell division;cell organization and biogenesis;cellular component movement;regulation of biological process;transport	cytoplasm;cytoskeleton;cytosol;membrane	catalytic activity;motor activity;nucleotide binding;protein binding		COPI-dependent Golgi-to-ER retrograde traffic;Kinesins;MHC class II antigen presentation				19	KIF11	P52732	Kinesin-like protein KIF11 OS=Homo sapiens OX=9606 GN=KIF11 PE=1 SV=2
11594400	12229400	12123900	10455500	13920200	11775200	10354100	11257400	12975700	11391600	11586100	10410100	cell organization and biogenesis;metabolic process;regulation of biological process;response to stimulus	cytoplasm;cytosol;nucleus	metal ion binding;RNA binding	Systemic lupus erythematosus					19	TROVE2	P10155	60 kDa SS-A/Ro ribonucleoprotein OS=Homo sapiens OX=9606 GN=RO60 PE=1 SV=2
11785100	10189300	11288100	15678100	13947800	16041900	2766340	3389650	2728690	3465820	1951640	2498310	metabolic process	membrane;nucleus	protein binding;RNA binding	Ribosome biogenesis in eukaryotes	Major pathway of rRNA processing in the nucleolus and cytosol;rRNA modification in the nucleus and cytosol				19	WDR3	Q9UNX4	WD repeat-containing protein 3 OS=Homo sapiens OX=9606 GN=WDR3 PE=1 SV=1
11940800	12346000	11966400	11257300	12010500	10119800	7606240	5384590	6106440	6801820	7385090	7073520	cell communication;cellular homeostasis;defense response;metabolic process;regulation of biological process;response to stimulus	cytoplasm;nucleus	enzyme regulator activity;protein binding	Protein processing in endoplasmic reticulum					19	PLAA	Q9Y263	Phospholipase A-2-activating protein OS=Homo sapiens OX=9606 GN=PLAA PE=1 SV=2
12735100	14092000	13137200	15723600	16582900	16291100	6055910	6164160	5891910	1797300	2198970	2917940									19		P49750	YLP motif-containing protein 1 OS=Homo sapiens OX=9606 GN=YLPM1 PE=1 SV=4
13565300	14088500	14342300	13837400	13958300	12242000	173074	345394	NaN	157759	NaN	NaN	cell organization and biogenesis;metabolic process;response to stimulus;transport	cytosol;endoplasmic reticulum;membrane;spliceosomal complex	nucleotide binding;protein binding;receptor activity;RNA binding;transporter activity	Protein export;Protein processing in endoplasmic reticulum	XBP1(S) activates chaperone genes				19	SEC63	Q9UGP8	Translocation protein SEC63 homolog OS=Homo sapiens OX=9606 GN=SEC63 PE=1 SV=2
13624000	13842600	14538200	12619100	12210900	14240300	13443000	12891400	12848000	8506610	6579270	7149900	cell organization and biogenesis;metabolic process;regulation of biological process;response to stimulus	nucleus;spliceosomal complex	catalytic activity;protein binding;RNA binding	Epstein-Barr virus infection;Notch signaling pathway;Spliceosome;Viral carcinogenesis	Constitutive Signaling by NOTCH1 HD+PEST Domain Mutants;Constitutive Signaling by NOTCH1 PEST Domain Mutants;mRNA Splicing - Major Pathway;NOTCH1 Intracellular Domain Regulates Transcription;Notch-HLH transcription pathway;Pre-NOTCH Transcription and Translation;RUNX3 regulates NOTCH signaling;SMAD2/SMAD3:SMAD4 heterotrimer regulates transcription				19	SNW1	Q13573	SNW domain-containing protein 1 OS=Homo sapiens OX=9606 GN=SNW1 PE=1 SV=1
13790000	13656100	12393900	13727000	13894400	12713900	6759210	8713390	6571460	10849200	11903800	7000060	metabolic process	cytoplasm	catalytic activity;nucleotide binding	Metabolic pathways;Pantothenate and CoA biosynthesis	Coenzyme A biosynthesis				19	PANK4	Q9NVE7	4'-phosphopantetheine phosphatase OS=Homo sapiens OX=9606 GN=PANK4 PE=1 SV=1
13930900	12409900	13865300	14354200	15499800	12630300	726009	829529	1787700	1538450	1006200	843300	cell organization and biogenesis;cellular homeostasis;metabolic process;regulation of biological process;response to stimulus;transport	membrane;mitochondrion	catalytic activity;metal ion binding;nucleotide binding;protein binding		Processing of SMDT1				19	AFG3L2	Q9Y4W6	AFG3-like protein 2 OS=Homo sapiens OX=9606 GN=AFG3L2 PE=1 SV=2
14079800	15306600	16094700	19074100	18866300	16423800	10815200	11958000	10355200	10130900	11826800	9890740	metabolic process;regulation of biological process;response to stimulus	cytosol;membrane	catalytic activity;nucleotide binding;protein binding;RNA binding	Legionellosis;mRNA surveillance pathway	mRNA decay by 3' to 5' exoribonuclease				19	HBS1L	Q9Y450	HBS1-like protein OS=Homo sapiens OX=9606 GN=HBS1L PE=1 SV=1
14142300	15733900	14452800	14445900	14304900	15565500	30880500	26591800	26849300	19450300	17909100	18994900			nucleotide binding						19	IRGQ	Q8WZA9	Immunity-related GTPase family Q protein OS=Homo sapiens OX=9606 GN=IRGQ PE=1 SV=1
14324900	12508200	16603500	20859100	24759000	15207100	14156400	14195000	16913600	10875200	11203100	7986010	cell communication;cell death;cell organization and biogenesis;cell proliferation;cellular homeostasis;metabolic process;regulation of biological process;response to stimulus	cytosol;endoplasmic reticulum;membrane;nucleus	catalytic activity;metal ion binding;protein binding;signal transducer activity	HIF-1 signaling pathway;MicroRNAs in cancer;Mineral absorption;Porphyrin and chlorophyll metabolism	Heme degradation;Interleukin-4 and 13 signaling;Iron uptake and transport				19	HMOX1	P09601	Heme oxygenase 1 OS=Homo sapiens OX=9606 GN=HMOX1 PE=1 SV=1
15053000	14970400	13809700	14084500	13652400	17474200	7596360	7819160	7530470	4267640	5375440	3762280	cell differentiation;cell proliferation;metabolic process	cytoplasm;cytosol;membrane;nucleus	protein binding;RNA binding		Major pathway of rRNA processing in the nucleolus and cytosol				19	BYSL	Q13895	Bystin OS=Homo sapiens OX=9606 GN=BYSL PE=1 SV=3
15202000	16069700	14057800	14174700	15198600	14686300	8106770	9872090	9301870	5430750	7384540	4795030	metabolic process;regulation of biological process;response to stimulus	cytoplasm;cytosol;membrane	catalytic activity;nucleotide binding;RNA binding						19	GTPBP1	O00178	GTP-binding protein 1 OS=Homo sapiens OX=9606 GN=GTPBP1 PE=1 SV=3
16092000	14627200	15283400	13976700	14245300	15388300	9623920	10711500	10976300	5501910	6438700	5339820	cell division;cell organization and biogenesis;metabolic process	nucleus;spliceosomal complex	catalytic activity;metal ion binding	Spliceosome	mRNA Splicing - Major Pathway				19	USP39	Q53GS9	U4/U6.U5 tri-snRNP-associated protein 2 OS=Homo sapiens OX=9606 GN=USP39 PE=1 SV=2
17384800	15727500	16984400	11993600	13556300	10784300	13968500	13461600	14345200	7352850	8092020	9408060	cell organization and biogenesis;regulation of biological process	cytoplasm;cytoskeleton	metal ion binding;protein binding						19	LIMA1	Q9UHB6	LIM domain and actin-binding protein 1 OS=Homo sapiens OX=9606 GN=LIMA1 PE=1 SV=1
17716300	13632500	16937400	19605900	17655200	15598200	1123650	2543620	1891750	1815690	2800540	1576380	cell division;cell proliferation;regulation of biological process	membrane;nucleus	catalytic activity;nucleotide binding;protein binding;RNA binding	Ribosome biogenesis in eukaryotes	Major pathway of rRNA processing in the nucleolus and cytosol				19	GNL3	Q9BVP2	Guanine nucleotide-binding protein-like 3 OS=Homo sapiens OX=9606 GN=GNL3 PE=1 SV=2
17767400	16181100	17876900	16133000	16344400	17358000	7968810	7345850	6327040	9731230	10227100	8146350	cell death;metabolic process;regulation of biological process	cytoplasm;membrane;nucleus;spliceosomal complex	protein binding	Spliceosome	mRNA Splicing - Major Pathway				19	CTNNBL1	Q8WYA6	Beta-catenin-like protein 1 OS=Homo sapiens OX=9606 GN=CTNNBL1 PE=1 SV=1
17985100	17154300	16617600	22129700	19671900	22213500	17733700	21590200	18409400	18671900	18434800	15394300	cell differentiation;development	cytoplasm;membrane	protein binding						19	BZW2	Q9Y6E2	Basic leucine zipper and W2 domain-containing protein 2 OS=Homo sapiens OX=9606 GN=BZW2 PE=1 SV=1
[truncated: 5,760 more rows]

## Sheet: Proteins CP
2) Differentially expressed proteins in CP samples:
[truncated: 4,862 more rows]

[truncated: 6 more sheets: Proteins SUP, Top DE Proteins CP, TOP DE Proteins SUP, GO CP, GO SUP, Pathway Analysis]
